# Supplementary material for: Identification, Evolutionary and Expression Analysis of PYL-PP2C-SnRK2s Gene Families in Soybean
Source: Plants (Basel). 2020 Oct 14;9(10):1356. doi: 10.3390/plants9101356 (PMC7602157; doi:10.3390/plants9101356)
Supplement: Supplementary file 1 [file plants-09-01356-s001.zip]

Archive with 8 entries (8 files):
- Supplementary data.docx
- Table S1.xlsx
- Table S2.xlsx
- Table S3.xlsx
- Table S4.xlsx
- Table S5.xlsx
- Table S6.xlsx
- Table S7.xlsx
