# Supplementary material for: Identification, Evolutionary and Expression Analysis of PYL-PP2C-SnRK2s Gene Families in Soybean
Source: Plants (Basel). 2020 Oct 14;9(10):1356. doi: 10.3390/plants9101356 (PMC7602157; doi:10.3390/plants9101356)
Supplement: Supplementary file 1 [file plants-09-01356-s001.zip › Table S1.xlsx]

## Sheet: Sheet1
Table S1. The length, the amnio acid sequence, and the position of PYL-PP2C-SnRK2 gene families of chromosomes
Gene name	Gene ID	Length(bp)	Coding sequence length(bp)	Chromosome localization	Encode protein length(aa)
GmPYL1	Glyma.01G097000	1310	645	Chr01:31566269..31567578	214
GmPYL2	Glyma.08G272500	1558	639	Chr08:35692287..35693844	212
GmPYL3	Glyma.01G018800	1564	666	Chr01:1803842..1805405	221
GmPYL4	Glyma.09G204100	1321	801	Chr09:42833726..42835046	266
GmPYL5	Glyma.17G229900	1070	567	Chr17:38494068..38495137	186
GmPYL6	Glyma.14G093700	1216	633	Chr14:8708634..8709849	210
GmPYL7	Glyma.06G051800	1112	564	Chr06:3903770..3904881	187
GmPYL8	Glyma.04G050900	570	570	Chr04:4137762..4138331	189
GmPYL9	Glyma.01G124700	1847	651	Chr01:43008183..43010029	216
GmPYL10	Glyma.07G155500	1027	537	Chr07:19114571..19115597	178
GmPYL11	Glyma.18G206000	1851	534	Chr18:48972350..48974200	177
GmPYL12	Glyma.11G233300	1218	774	Chr11:32849168..32850385	257
GmPYL13	Glyma.02G261900	1167	627	Chr02:44792699..44793865	208
GmPYL14	Glyma.14G056300	1324	657	Chr14:4486582..4487905	218
GmPYL15	Glyma.16G025900	3678	567	Chr16:2527994..2531671	191
GmPYL16	Glyma.07G056900	3876	558	Chr07:5061820..5065694	185
GmPYL17	Glyma.13G041800	3927	576	Chr13:13413926..13417852	191
GmPYL18	Glyma.03G066200	3685	582	Chr03:12721700..12725384	193
GmPYL19	Glyma.06G126100	1829	576	Chr06:10315437..10317265	191
GmPYL20	Glyma.13G229300	1339	558	Chr13:34145492..34146830	185
GmPYL21	Glyma.15G083200	1491	558	Chr15:6359940..6361430	185
GmSnRK2.1	Glyma.01G183500	11639	1080	Chr01:51865567..51877205	359
GmSnRK2.2	Glyma.01G204200	3652	1020	Chr01:53707295..53710946	339
GmSnRK2.3	Glyma.02G135500	4128	1065	Chr02:14024770..14028897	354
GmSnRK2.4	Glyma.02G208500	3574	1017	Chr02:39350842..39354415	338
GmSnRK2.5	Glyma.04G205400	3649	1050	Chr04:47809450..47813098	349
GmSnRK2.7	Glyma.05G197700	4103	1056	Chr05:38187821..38191923	351
GmSnRK2.8	Glyma.05G066700	5069	1011	Chr05:6682751..6687819	336
GmSnRK2.9	Glyma.05G081900	5440	1083	Chr05:12660412..12665851	360
GmSnRK2.10	Glyma.06G160100	3596	1041	Chr06:13210422..13214017	346
GmSnRK2.11	Glyma.07G178600	4159	1113	Chr07:34229895..34234053	370
GmSnRK2.12	Glyma.07G209400	4214	1104	Chr07:37938053..37942266	367
GmSnRK2.13	Glyma.08G133600	3201	1038	Chr08:10253382..10256582	345
GmSnRK2.14	Glyma.08G188300	3606	1059	Chr08:15104985..15108590	352
GmSnRK2.15	Glyma.08G005100	4182	1056	Chr08:402776..406957	351
GmSnRK2.16	Glyma.11G038800	3873	1020	Chr11:2768121..2771993	339
GmSnRK2.17	Glyma.11G058800	6820	1080	Chr11:4445957..4452776	359
GmSnRK2.18	Glyma.12G169800	4948	1080	Chr12:32462354..32467301	359
GmSnRK2.19	Glyma.14G176700	3847	1017	Chr14:43578308..43582154	338
GmSnRK2.20	Glyma.17G148800	4148	1011	Chr17:12323652..12327799	336
GmSnRK2.21	Glyma.17G178800	5036	1083	Chr17:19428338..19433373	360
GmSnRK2.22	Glyma.20G009600	4418	1095	Chr20:843174..847591	364
GmPP2C1	Glyma.02G228200	2488	1170	Chr02:41552402..41554889	389
GmPP2C2	Glyma.02G250200	2076	1224	Chr02:43779470..43781548	407
GmPP2C3	Glyma.03G233300	3912	1281	Chr03:43401396..43405307	426
GmPP2C4	Glyma.04G038000	5055	1290	Chr04:3020991..3026045	429
GmPP2C5	Glyma.04G053800	5567	1635	Chr04:4360436..4366002	544
GmPP2C6	Glyma.04G059000	4828	939	Chr04:4841142..4845969	312
GmPP2C7	Glyma.04G101400	2823	906	Chr04:9326168..9328990	301
GmPP2C8	Glyma.06G039000	4950	1290	Chr06:2949704..2954653	429
GmPP2C9	Glyma.06G054000	5875	1635	Chr06:4085259..4091133	544
GmPP2C10	Glyma.06G059700	4483	945	Chr06:4525998..4530480	314
GmPP2C11	Glyma.06G103100	3660	882	Chr06:8193146..8196805	293
GmPP2C12	Glyma.06G296200	4929	1416	Chr06:48522292..48527220	471
GmPP2C13	Glyma.07G099700	3536	732	Chr07:9450842..9454377	243
GmPP2C14	Glyma.09G179200	4987	978	Chr09:40391988..40396974	325
GmPP2C15	Glyma.09G249700	4566	1470	Chr09:47064929..47069494	489
GmPP2C16	Glyma.10G149600	3301	1287	Chr10:38511278..38514578	428
GmPP2C17	Glyma.10G291800	6150	963	Chr10:50970944..50977093	320
GmPP2C18	Glyma.11G139500	3452	2163	Chr11:10627630..10631082	720
GmPP2C19	Glyma.11G170200	2316	1008	Chr11:18166537..18168852	335
GmPP2C20	Glyma.11G171600	2405	1011	Chr11:18636508..18638912	336
GmPP2C21	Glyma.11G222600	2091	1206	Chr11:31769175..31771265	401
GmPP2C22	Glyma.12G063100	3489	2163	Chr12:4635149..4638637	720
GmPP2C23	Glyma.12G109500	6067	1416	Chr12:10308026..10314092	471
GmPP2C24	Glyma.13G299300	4709	1428	Chr13:39758271..39762979	475
GmPP2C25	Glyma.14G066400	2271	1203	Chr14:5469253..5471523	400
GmPP2C26	Glyma.14G082200	5714	1287	Chr14:7100065..7105778	428
GmPP2C27	Glyma.14G104900	5256	1017	Chr14:10755592..10760847	338
GmPP2C28	Glyma.14G195200	2471	1173	Chr14:46049236..46051706	390
GmPP2C29	Glyma.17G221100	5189	1017	Chr17:37364357..37369545	338
GmPP2C30	Glyma.17G243100	5788	1287	Chr17:39903187..39908974	428
GmPP2C31	Glyma.18G035000	2063	1203	Chr18:2727985..2730047	400
GmPP2C32	Glyma.18G061000	2578	1044	Chr18:5498935..5501512	347
GmPP2C33	Glyma.18G242700	4427	1464	Chr18:53105841..53110267	487
GmPP2C34	Glyma.19G230200	3433	1290	Chr19:48103324..48106756	429
GmPP2C35	Glyma.20G238700	3409	1287	Chr20:47035066..47038474	428
GmPP2C36	Glyma.20G241100	4604	732	Chr20:47224329..47228932	243
