# Supplementary material for: Identification, Evolutionary and Expression Analysis of PYL-PP2C-SnRK2s Gene Families in Soybean
Source: Plants (Basel). 2020 Oct 14;9(10):1356. doi: 10.3390/plants9101356 (PMC7602157; doi:10.3390/plants9101356)
Supplement: Supplementary file 1 [file plants-09-01356-s001.zip › Table S2.xlsx]

## Sheet: Arabidopsis
Table S2. The accession numbers and gene names of PYL-PP2C-SnRK2 gene families in Arabidopsis.
AtPYR1	AT4G17870
AtPYL1	AT5G46790
AtPYL2	AT2G26040
AtPYL3	AT1G73000
AtPYL4	AT2G38310
AtPYL5	AT5G05440
AtPYL6	AT2G40330
AtPYL7	AT4G01026
AtPYL8	AT5G53160
AtPYL9	AT1G01360
AtPYL10	AT4G27920
AtPYL11	AT5G45860
AtPYL12	AT5G45870
AtPYL13	AT4G18620
AtPP2C1	AT1G03590
AtPP2C2	AT1G07160
AtPP2C3	AT1G07430
AtPP2C4	AT1G07630
AtPP2C5	AT1G09160
AtPP2C6	AT1G16220
AtPP2C7	AT1G17545
AtPP2C8	AT1G17550
AtPP2C9	AT1G18030
AtPP2C10	AT1G34750
AtPP2C11	AT1G43900
AtPP2C12	AT1G47380
AtSnRK1	AT1G10940
AtSnRK2	AT1G60940
AtSnRK3	AT1G78290
AtSnRK4	AT3G50500
AtSnRK5	AT4G33950
AtSnRK6	AT4G40010
AtSnRK7	AT5G08590
AtSnRK8	AT5G63650
AtSnRK9	AT5G66880
AtSnRK10	AT2G63650

## Sheet: rice
Table S2. The accession numbers and gene names of PYL-PP2C-SnRK2 gene families in rice.
OsPYL1	LOC_Os10g0573400
OsPYL2	LOC_Os06g0562200
OsPYL3	LOC_Os02g0226801
OsPYL4	LOC_Os01g0827800
OsPYL5	LOC_Os05g0473000
OsPYL6	LOC_Os03g0297600
OsPYL7	LOC_Os06g0526400
OsPYL8	LOC_Os06g0527800
OsPYL9	LOC_Os06g0528300
OsPYL10	LOC_Os02g0255500
OsPYL11	LOC_Os05g0213500
OsPYL12	LOC_Os02g0255300
OsPYL13	LOC_Os06g0526466
OsPP2C1	LOC_Os01g19130
OsPP2C2	LOC_Os01g36080
OsPP2C3	LOC_Os01g37130
OsPP2C4	LOC_Os01g40094
OsPP2C5	LOC_Os01g43100
OsPP2C6	LOC_Os01g46760
OsPP2C7	LOC_Os01g62760
OsPP2C8	LOC_Os01g74530
OsPP2C9	LOC_Os02g05630
OsPP2C10	LOC_Os02g08364
OsPP2C11	LOC_Os02g13100
OsPP2C12	LOC_Os02g15594
OsSnRK1	LOC_Os03g27280
OsSnRK2	LOC_Os07g42940
OsSnRK3	LOC_Os10g41490
OsSnRK4	LOC_Os01g64970
OsSnRK5	LOC_Os04g59450
OsSnRK6	LOC_Os02g34600
OsSnRK7	LOC_Os04g35240
OsSnRK8	LOC_Os03g55600
OsSnRK9	LOC_Os12g39630
OsSnRK10	LOC_Os03g41460
