# Supplementary material for: Identification, Evolutionary and Expression Analysis of PYL-PP2C-SnRK2s Gene Families in Soybean
Source: Plants (Basel). 2020 Oct 14;9(10):1356. doi: 10.3390/plants9101356 (PMC7602157; doi:10.3390/plants9101356)
Supplement: Supplementary file 1 [file plants-09-01356-s001.zip › Table S3.xlsx]

## Sheet: Sheet1
Table S3. Width,Sites,E-value of GmPYLs, GmPP2Cs and GmSnRK2s conserved motif
		Motif1	Motif2	Motif3	Motif4	Motif5	Motif6	Motif7	Motif8	Motif9	Motif10
E-value	PYL	7.2E-648	4.9E-580	1.5E-506	4.9e-34	6.5e-14	6.7e-08	1.1e-06	2.1e-05	0.0093	0.033
	PP2C	9.1e-165	1e-88	5.7e-66	8.8e-64	1.5e-73	1.4e-50	1.9e-33	2.2e-45	4.3e-27	7.8e-21
	SnRK2	5.9E-962	8.0E-954	5.6E-775	2.4E-570	1.6E-820	3.9e-216	9.7e-99	4.3e-97	2.7e-78	4.7e-75
Sites	PYL	21	21	21	8	17	3	5	2	2	4
	PP2C	14	15	15	15	15	15	13	10	3	4
	SnRK2	a	21	21	21	21	21	21	8	21	17
Width	PYL	50	50	41	21	8	13	11	15	21	8
	PP2C	41	15	15	15	21	21	15	41	42	50
	SnRK2	50	50	50	33	50	23	15	21	8	21
