# Supplementary material for: Identification, Evolutionary and Expression Analysis of PYL-PP2C-SnRK2s Gene Families in Soybean
Source: Plants (Basel). 2020 Oct 14;9(10):1356. doi: 10.3390/plants9101356 (PMC7602157; doi:10.3390/plants9101356)
Supplement: Supplementary file 1 [file plants-09-01356-s001.zip › Table S4.xlsx]

## Sheet: PYL
Table S4. The genes that contain a collinear relationship and the location of soybean PP2C-PYL-SnRK2s on scaffolds.
Gene Name	Scaffold ID	Start	End		Gene Name	Scaffold ID	Start	End
GmPYL3	Scaffold1	1803842	1805405	Links	GmPYL1	Scaffold1	31566269	31567578
GmPYL2	Scaffold8	35692287	35693844	Links	GmPYL4	Scaffold9	42833726	42835046
GmPYL1	Scaffold1	31566269	31567578	Links	GmPYL3	Scaffold1	1803842	1805405
GmPYL6	Scaffold14	8708634	8709849	Links	GmPYL5	Scaffold17	38494068	38495137
GmPYL5	Scaffold17	38494068	38495137	Links	GmPYL8	Scaffold4	4137762	4138331
GmPYL8	Scaffold4	4137762	4138331	Links	GmPYL7	Scaffold6	3903770	3904881
GmPYL9	Scaffold1	43008183	43010029	Links	GmPYL11	Scaffold18	48972350	48974200
GmPYL11	Scaffold18	48972350	48974200	Links	GmPYL10	Scaffold7	19114571	19115597
GmPYL12	Scaffold11	32849168	32850385	Links	GmPYL14	Scaffold14	4486582	4487905
GmPYL14	Scaffold14	4486582	4487905	Links	GmPYL13	Scaffold2	44792699	44793865
GmPYL15	Scaffold16	2527994	2531671	Links	GmPYL16	Scaffold7	5061820	5065694
GmPYL19	Scaffold6	10315437	10317265	Links	GmPYL16	Scaffold7	5061820	5065694
GmPYL20	Scaffold13	13413938	13417852	Links	GmPYL19	Scaffold6	10315437	10317265
GmPYL13	Scaffold2	44792699	44793865	Links	GmPYL14	Scaffold14	4486582	4487905
GmPYL7	Scaffold6	3903770	3904881	Links	GmPYL8	Scaffold4	4137762	4138331
GmPYL16	Scaffold7	5061820	5065694	Links	GmPYL19	Scaffold6	10315437	10317265
GmPYL10	Scaffold7	19114571	19115597	Links	GmPYL9	Scaffold1	43008183	43010029
GmPYL4	Scaffold9	42833726	42835046	Links	GmPYL2	Scaffold8	35692287	35693844
GmPYL17	Scaffold13	34145492	34146830	Links	GmPYL21	Scaffold15	6359940	6361430
GmPYL21	Scaffold15	6359940	6361430	Links	GmPYL17	Scaffold13	34145492	34146830

## Sheet: PP2C
Gene Name	Scaffold ID	Start	End		Gene Name	Scaffold ID	Start	End
GmPP2C23	Scaffold12	10308026	10313221	Links	GmPP2C24	Scaffold13	39758271	39762979
GmPP2C23	Scaffold12	10308026	10313221	Links	GmPP2C24	Scaffold13	39758271	39762979
GmPP2C28	Scaffold14	46049236	46051706	Links	GmPP2C32	Scaffold18	5498935	5501512
GmPP2C32	Scaffold18	5498935	5501512	Links	GmPP2C1	Scaffold2	41552402	41554889
GmPP2C19	Scaffold11	18166537	18168852	Links	GmPP2C32	Scaffold18	5498935	5501512
GmPP2C20	Scaffold11	18636508	18638912	Links	GmPP2C32	Scaffold18	5498935	5501512
GmPP2C28	Scaffold14	46049236	46051706	Links	GmPP2C1	Scaffold2	41552402	41554889
GmPP2C20	Scaffold11	18636508	18638912	Links	GmPP2C28	Scaffold14	46049236	46051706
GmPP2C19	Scaffold11	18166537	18168852	Links	GmPP2C28	Scaffold14	46049236	46051706
GmPP2C21	Scaffold11	31769175	31771265	Links	GmPP2C31	Scaffold18	2727985	2730047
GmPP2C21	Scaffold11	31769175	31771265	Links	GmPP2C2	Scaffold2	43779470	43781548
GmPP2C21	Scaffold11	31769175	31771265	Links	GmPP2C25	Scaffold14	5469574	5471358
GmPP2C18	Scaffold11	10627630	10631082	Links	GmPP2C22	Scaffold12	4635149	4638637
GmPP2C34	Scaffold19	48104039	48106320	Links	GmPP2C35	Scaffold20	47035066	47038474
GmPP2C35	Scaffold20	47035066	47038474	Links	GmPP2C3	Scaffold3	43401396	43405307
GmPP2C16	Scaffold10	38511278	38514578	Links	GmPP2C35	Scaffold20	47035066	47038474
GmPP2C33	Scaffold18	53105841	53110267	Links	GmPP2C15	Scaffold9	47064929	47069494
GmPP2C5	Scaffold4	4360436	4366002	Links	GmPP2C9	Scaffold6	4085259	4090863
GmPP2C13	Scaffold7	9450842	9454377	Links	GmPP2C14	Scaffold9	40391988	40396974
GmPP2C7	Scaffold4	9326168	9328990	Links	GmPP2C11	Scaffold6	8193146	8196805
GmPP2C17	Scaffold10	50970944	50977093	Links	GmPP2C36	Scaffold20	47224329	47228932
GmPP2C27	Scaffold14	10755592	10760847	Links	GmPP2C10	Scaffold6	4525998	4530480
GmPP2C29	Scaffold17	37364357	37369246	Links	GmPP2C10	Scaffold6	4525998	4530480
GmPP2C6	Scaffold4	4841142	4845736	Links	GmPP2C10	Scaffold6	4525998	4530480
GmPP2C26	Scaffold14	7100065	7105778	Links	GmPP2C8	Scaffold6	2949704	2954653
GmPP2C30	Scaffold17	39903187	39908974	Links	GmPP2C8	Scaffold6	2949704	2954653
GmPP2C4	Scaffold4	3020991	3026045	Links	GmPP2C8	Scaffold6	2949704	2954653
GmPP2C30	Scaffold17	39903187	39908974	Links	GmPP2C4	Scaffold4	3020991	3026045
GmPP2C26	Scaffold14	7100065	7105778	Links	GmPP2C4	Scaffold4	3020991	3026045

## Sheet: SnRK2
Gene Name	Scaffold ID	Start	End		Gene Name	Scaffold ID	Start	End
GmSnRK2.1	Scaffold1	51865567	51877205	Links	GmSnRK2.17	Scaffold11	4445957	4452776
GmSnRK2.1	Scaffold1	51865567	51877205	Links	GmSnRK2.21	Scaffold17	19428338	19433373
GmSnRK2.1	Scaffold1	51865567	51877205	Links	GmSnRK2.9	Scaffold5	12660412	12665851
GmSnRK2.2	Scaffold1	53707027	53710946	Links	GmSnRK2.8	Scaffold5	6682751	6687211
GmSnRK2.2	Scaffold1	53707027	53710946	Links	GmSnRK2.16	Scaffold11	2768121	2771525
GmSnRK2.2	Scaffold1	53707027	53710946	Links	GmSnRK2.20	Scaffold17	12323652	12327414
GmSnRK2.21	Scaffold17	19428338	19433373	Links	GmSnRK2.3	Scaffold2	14024770	14028897
GmSnRK2.3	Scaffold2	14024770	14028897	Links	GmSnRK2.22	Scaffold20	843174	847591
GmSnRK2.3	Scaffold2	14024770	14028897	Links	GmSnRK2.11	Scaffold7	34230251	34233581
GmSnRK2.3	Scaffold2	14024770	14028897	Links	GmSnRK2.12	Scaffold7	37937966	37942266
GmSnRK2.19	Scaffold14	43578308	43582154	Links	GmSnRK2.4	Scaffold2	39350842	39354415
GmSnRK2.5	Scaffold4	47809450	47813098	Links	GmSnRK2.7	Scaffold5	38187821	38191923
GmSnRK2.5	Scaffold4	47809450	47813098	Links	GmSnRK2.10	Scaffold6	13210422	13214017
GmSnRK2.5	Scaffold4	47809450	47813098	Links	GmSnRK2.15	Scaffold8	402776	406957
GmSnRK2.7	Scaffold5	38187821	38191923	Links	GmSnRK2.10	Scaffold6	13210422	13214017
GmSnRK2.7	Scaffold5	38187821	38191923	Links	GmSnRK2.15	Scaffold8	402776	406957
GmSnRK2.16	Scaffold11	2768121	2771525	Links	GmSnRK2.8	Scaffold5	6682751	6687211
GmSnRK2.20	Scaffold17	12323652	12327414	Links	GmSnRK2.8	Scaffold5	6682751	6687211
GmSnRK2.21	Scaffold17	19428338	19433373	Links	GmSnRK2.9	Scaffold5	12660412	12665851
GmSnRK2.5	Scaffold4	47809450	47813098	Links	GmSnRK2.10	Scaffold6	13210422	13214017
GmSnRK2.10	Scaffold6	13210422	13214017	Links	GmSnRK2.15	Scaffold8	402776	406957
GmSnRK2.18	Scaffold12	32462354	32467301	Links	GmSnRK2.14	Scaffold8	15104985	15108590
GmSnRK2.5	Scaffold4	47809450	47813098	Links	GmSnRK2.15	Scaffold8	402776	406957
GmSnRK2.7	Scaffold5	38187821	38191923	Links	GmSnRK2.15	Scaffold8	402776	406957
GmSnRK2.10	Scaffold6	13210422	13214017	Links	GmSnRK2.15	Scaffold8	402776	406957
GmSnRK2.16	Scaffold11	2768121	2771525	Links	GmSnRK2.20	Scaffold17	12323652	12327414
GmSnRK2.16	Scaffold11	2768121	2771525	Links	GmSnRK2.8	Scaffold5	6682751	6687211
GmSnRK2.17	Scaffold11	4445957	4452776	Links	GmSnRK2.21	Scaffold17	19428338	19433373
GmSnRK2.17	Scaffold11	4445957	4452776	Links	GmSnRK2.9	Scaffold5	12660412	12665851
GmSnRK2.18	Scaffold12	32462354	32467301	Links	GmSnRK2.14	Scaffold8	15104985	15108590
GmSnRK2.19	Scaffold14	43578308	43582154	Links	GmSnRK2.4	Scaffold2	39350842	39354415
GmSnRK2.21	Scaffold17	19428338	19433373	Links	GmSnRK2.12	Scaffold7	37937966	37942266
GmSnRK2.22	Scaffold20	843174	847591	Links	GmSnRK2.12	Scaffold7	37937966	37942266
