# Supplementary material for: Identification, Evolutionary and Expression Analysis of PYL-PP2C-SnRK2s Gene Families in Soybean
Source: Plants (Basel). 2020 Oct 14;9(10):1356. doi: 10.3390/plants9101356 (PMC7602157; doi:10.3390/plants9101356)
Supplement: Supplementary file 1 [file plants-09-01356-s001.zip › Table S5.xlsx]

## Sheet: PYL
Table S5. Prediction of cis-elements of GmPYLs-GmPP2C-GmSnRK2 gene family
Gene ID	Potential Elements		Site	Species	Potential Function
Glyma.01G097000	TATA-box	TATA	446	Arabidopsis thaliana	core promoter element around -30 of transcription start
Glyma.01G097000	TATA-box	taTATAAAtc	696	Arabidopsis thaliana	core promoter element around -30 of transcription start
Glyma.01G097000	TATA-box	ATATAA	859	Brassica oleracea	core promoter element around -30 of transcription start
Glyma.01G097000	TATA-box	TATA	860	Arabidopsis thaliana	core promoter element around -30 of transcription start
Glyma.01G097000	TATA-box	TATACA	879	Helianthus annuus	core promoter element around -30 of transcription start
Glyma.01G097000	TATA-box	TATA	881	Arabidopsis thaliana	core promoter element around -30 of transcription start
Glyma.01G097000	TATA-box	ATTATA	1215	Brassica napus	core promoter element around -30 of transcription start
Glyma.01G097000	TATA-box	TATAA	1216	Arabidopsis thaliana	core promoter element around -30 of transcription start
Glyma.01G097000	TATA-box	TATA	1217	Arabidopsis thaliana	core promoter element around -30 of transcription start
Glyma.01G097000	TATA-box	ATATAA	1221	Brassica oleracea	core promoter element around -30 of transcription start
Glyma.01G097000	TATA-box	TATA	1222	Arabidopsis thaliana	core promoter element around -30 of transcription start
Glyma.01G097000	TATA-box	TATAA	1232	Arabidopsis thaliana	core promoter element around -30 of transcription start
Glyma.01G097000	TATA-box	TATA	1233	Arabidopsis thaliana	core promoter element around -30 of transcription start
Glyma.01G097000	TATA-box	ATTATA	1240	Brassica napus	core promoter element around -30 of transcription start
Glyma.01G097000	TATA-box	TATAA	1241	Arabidopsis thaliana	core promoter element around -30 of transcription start
Glyma.01G097000	TATA-box	TATA	1242	Arabidopsis thaliana	core promoter element around -30 of transcription start
Glyma.01G097000	TATA-box	TATA	1441	Arabidopsis thaliana	core promoter element around -30 of transcription start
Glyma.01G097000	TATA-box	ATATAT	1531	Brassica napus	core promoter element around -30 of transcription start
Glyma.01G097000	TATA-box	TATA	1532	Arabidopsis thaliana	core promoter element around -30 of transcription start
Glyma.01G097000	TATA-box	TATA	1540	Arabidopsis thaliana	core promoter element around -30 of transcription start
Glyma.01G097000	TATA-box	TATA	1555	Arabidopsis thaliana	core promoter element around -30 of transcription start
Glyma.01G097000	TATA-box	TATAAAA	1817	Pisum sativum	core promoter element around -30 of transcription start
Glyma.01G097000	TATA-box	TATAAA	1818	Helianthus annuus	core promoter element around -30 of transcription start
Glyma.01G097000	TATA-box	TATAA	1819	Arabidopsis thaliana	core promoter element around -30 of transcription start
Glyma.01G097000	TATA-box	TATA	1820	Arabidopsis thaliana	core promoter element around -30 of transcription start
Glyma.01G097000	AC-I	(T/C)C(T/C)(C/T)ACC(T/C)ACC	2133	Phaseolus vulgaris
Glyma.01G097000	Unnamed__1	CGTGG	2176	Zea mays
Glyma.01G097000	Unnamed__1	CGTGG	2257	Zea mays
Glyma.01G097000	Unnamed__1	CGTGG	2284	Zea mays
Glyma.01G097000	Unnamed__1	CGTGG	2305	Zea mays
Glyma.01G097000	Unnamed__1	CGTGG	2494	Zea mays
Glyma.01G097000	ABRE	AACCCGG	2067	Arabidopsis thaliana	abscisic acid responsiveness
Glyma.01G097000	CCAAT-box	CAACGG	2472	Hordeum vulgare	MYBHv1 binding site
Glyma.01G097000	MYB	CAACAG	454	Arabidopsis thaliana
Glyma.01G097000	MYB	CAACCA	631	Arabidopsis thaliana
Glyma.01G097000	MYB	CAACCA	729	Arabidopsis thaliana
Glyma.01G097000	MYB	CAACCA	1026	Arabidopsis thaliana
Glyma.01G097000	MYB	CAACAG	1305	Arabidopsis thaliana
Glyma.01G097000	MYB	CAACAG	2547	Arabidopsis thaliana
Glyma.01G097000	TCA	TCATCTTCAT	1658	Pisum sativum
Glyma.01G097000	ABRE	ACGTG	2258	Arabidopsis thaliana	abscisic acid responsiveness
Glyma.01G097000	ABRE	ACGTG	2306	Arabidopsis thaliana	abscisic acid responsiveness
Glyma.01G097000	ABRE	ACGTG	2372	Arabidopsis thaliana	abscisic acid responsiveness
Glyma.01G097000	ABRE	ACGTG	2499	Arabidopsis thaliana	abscisic acid responsiveness
Glyma.01G097000	TC-rich repeats	GTTTTCTTAC	1413	Nicotiana tabacum	defense and stress responsiveness
Glyma.01G097000	LAMP-element	CTTTATCA	1653	Pisum sativum	light responsive element
Glyma.01G097000	TCT-motif	TCTTAC	173	Arabidopsis thaliana	light responsive element
Glyma.01G097000	ATCT-motif	AATCTAATCC	1733	Pisum sativum	light responsive element
Glyma.01G097000	GA-motif	ATAGATAA	897	Arabidopsis thaliana	light responsive element
Glyma.01G097000	O2-site	GATGACATGG	732	Zea mays	cis-acting regulatory element involved in zein metabolism regulation
Glyma.01G097000	O2-site	GTTGACGTGA	1049	Zea mays	cis-acting regulatory element involved in zein metabolism regulation
Glyma.01G097000	O2-site	GATGATGTGG	2305	Zea mays	cis-acting regulatory element involved in zein metabolism regulation
Glyma.01G097000	O2-site	GATGA(C/T)(A/G)TG(A/G)	2371	Zea mays	cis-acting regulatory element involved in zein metabolism regulation
Glyma.01G097000	MYB recognition site	CCGTTG	2472	Arabidopsis thaliana
Glyma.01G097000	AAGAA-motif	GAAAGAA	651	Avena sativa
Glyma.01G097000	AAGAA-motif	gGTAAAGAAA	1007	Avena sativa
Glyma.01G097000	MYC	CAATTG	771	Arabidopsis thaliana
Glyma.01G097000	MYC	CAATTG	1061	Arabidopsis thaliana
Glyma.01G097000	MYC	CAATTG	1801	Arabidopsis thaliana
Glyma.01G097000	MYC	CATTTG	1881	Arabidopsis thaliana
Glyma.01G097000	GCN4_motif	TGAGTCA	1045	Oryza sativa	cis-regulatory element involved in endosperm expression
Glyma.01G097000	GT1-motif	GGTTAAT	345	Avena sativa	light responsive element
Glyma.01G097000	GT1-motif	GGTTAAT	1582	Avena sativa	light responsive element
Glyma.01G097000	GT1-motif	GGTTAA	2070	Arabidopsis thaliana	light responsive element
Glyma.01G097000	Box 4	ATTAAT	1211	Petroselinum crispum	light responsive element
Glyma.01G097000	G-box	GCCACGTGGA	2049	Arabidopsis thaliana	light responsive element
Glyma.01G097000	as-1	TGACG	2131	Arabidopsis thaliana
Glyma.01G097000	as-1	TGACG	2260	Arabidopsis thaliana
Glyma.01G097000	as-1	TGACG	2308	Arabidopsis thaliana
Glyma.01G097000	as-1	TGACG	2374	Arabidopsis thaliana
Glyma.01G097000	as-1	TGACG	2602	Arabidopsis thaliana
Glyma.01G097000	as-1	TGACG	2608	Arabidopsis thaliana
Glyma.01G097000	as-1	TGACG	2614	Arabidopsis thaliana
Glyma.01G097000	as-1	TGACG	2620	Arabidopsis thaliana
Glyma.01G097000	G-box	CACGAC	2204	Zea mays	light responsive element
Glyma.01G097000	Myb-binding site	CAACAG	454	Nicotiana tabacum
Glyma.01G097000	Myb-binding site	CAACAG	1305	Nicotiana tabacum
Glyma.01G097000	Myb-binding site	CAACAG	2547	Nicotiana tabacum
Glyma.01G097000	CCGTCC motif	CCGTCC	568	Nicotiana tabacum
Glyma.01G097000	Unnamed__4	CTCC	145	Petroselinum hortense
Glyma.01G097000	Unnamed__4	CTCC	188	Petroselinum hortense
Glyma.01G097000	Unnamed__4	CTCC	312	Petroselinum hortense
Glyma.01G097000	Unnamed__4	CTCC	1298	Petroselinum hortense
Glyma.01G097000	Unnamed__4	CTCC	1526	Petroselinum hortense
Glyma.01G097000	Unnamed__4	CTCC	1947	Petroselinum hortense
Glyma.01G097000	Unnamed__4	CTCC	1981	Petroselinum hortense
Glyma.01G097000	Unnamed__4	CTCC	2017	Petroselinum hortense
Glyma.01G097000	Unnamed__4	CTCC	2029	Petroselinum hortense
Glyma.01G097000	Unnamed__4	CTCC	2104	Petroselinum hortense
Glyma.01G097000	Unnamed__4	CTCC	2113	Petroselinum hortense
Glyma.01G097000	Unnamed__4	CTCC	2128	Petroselinum hortense
Glyma.01G097000	Unnamed__4	CTCC	2152	Petroselinum hortense
Glyma.01G097000	Unnamed__4	CTCC	2155	Petroselinum hortense
Glyma.01G097000	Unnamed__4	CTCC	2159	Petroselinum hortense
Glyma.01G097000	Unnamed__4	CCCACAGGC	2224	Zea mays
Glyma.01G097000	Unnamed__4	CTCC	2266	Petroselinum hortense
Glyma.01G097000	Unnamed__4	CTCC	2521	Petroselinum hortense
Glyma.01G097000	G-box	CACGTC	2258	Zea mays	light responsive element
Glyma.01G097000	G-box	CACGTC	2306	Zea mays	light responsive element
Glyma.01G097000	G-box	CACGTC	2372	Zea mays	light responsive element
Glyma.01G097000	G-box	CACGAC	2492	Zea mays	light responsive element
Glyma.01G097000	G-box	CACGTC	2498	Zea mays	light responsive element
Glyma.01G097000	ARE	AAACCA	400	Zea mays	cis-acting regulatory element essential for the anaerobic induction
Glyma.01G097000	ARE	AAACCA	475	Zea mays	cis-acting regulatory element essential for the anaerobic induction
Glyma.01G097000	ARE	AAACCA	482	Zea mays	cis-acting regulatory element essential for the anaerobic induction
Glyma.01G097000	ARE	AAACCA	661	Zea mays	cis-acting regulatory element essential for the anaerobic induction
Glyma.01G097000	STRE	AGGGG	1003	Arabidopsis thaliana
Glyma.01G097000	ERE	ATTTTAAA	1514	Nicotiana glutinos
Glyma.01G097000	CCGTCC-box	CCGTCC	568	Petroselinum hortense
Glyma.01G097000	CGTCA-motif	CGTCA	2131	Hordeum vulgare	MeJA-responsiveness
Glyma.01G097000	CGTCA-motif	CGTCA	2260	Hordeum vulgare	MeJA-responsiveness
Glyma.01G097000	CGTCA-motif	CGTCA	2308	Hordeum vulgare	MeJA-responsiveness
Glyma.01G097000	CGTCA-motif	CGTCA	2374	Hordeum vulgare	MeJA-responsiveness
Glyma.01G097000	CGTCA-motif	CGTCA	2602	Hordeum vulgare	MeJA-responsiveness
Glyma.01G097000	CGTCA-motif	CGTCA	2608	Hordeum vulgare	MeJA-responsiveness
Glyma.01G097000	CGTCA-motif	CGTCA	2614	Hordeum vulgare	MeJA-responsiveness
Glyma.01G097000	CGTCA-motif	CGTCA	2620	Hordeum vulgare	MeJA-responsiveness
Glyma.01G097000	TGACG-motif	TGACG	2131	Hordeum vulgare	MeJA-responsiveness
Glyma.01G097000	Myb	TAACTG	2073	Arabidopsis thaliana
Glyma.01G097000	A-box	CCGTCC	568	Petroselinum crispum	cis-acting regulatory element
Glyma.01G097000	CAAT-box	CAAT	135	Nicotiana glutinosa
Glyma.01G097000	CAAT-box	CCAAT	157	Arabidopsis thaliana	common cis-acting element in promoter and enhancer regions
Glyma.01G097000	CAAT-box	CAAT	158	Nicotiana glutinosa
Glyma.01G097000	CAAT-box	CAAT	178	Nicotiana glutinosa
Glyma.01G097000	CAAT-box	CAAT	255	Nicotiana glutinosa
Glyma.01G097000	CAAT-box	CAAT	263	Nicotiana glutinosa
Glyma.01G097000	CAAT-box	CAAT	300	Nicotiana glutinosa
Glyma.01G097000	CAAT-box	CAAT	332	Nicotiana glutinosa
Glyma.01G097000	CAAT-box	CAAT	509	Nicotiana glutinosa
Glyma.01G097000	CAAT-box	CAAAT	600	Pisum sativum	common cis-acting element in promoter and enhancer regions
Glyma.01G097000	CAAT-box	CAAAT	621	Pisum sativum	common cis-acting element in promoter and enhancer regions
Glyma.01G097000	CAAT-box	CAAT	626	Nicotiana glutinosa
Glyma.01G097000	CAAT-box	CAAAT	628	Pisum sativum	common cis-acting element in promoter and enhancer regions
Glyma.01G097000	CAAT-box	CAAT	723	Nicotiana glutinosa
Glyma.01G097000	CAAT-box	CAAT	760	Nicotiana glutinosa
Glyma.01G097000	CAAT-box	CAAT	771	Nicotiana glutinosa
Glyma.01G097000	CAAT-box	CAAT	773	Nicotiana glutinosa
Glyma.01G097000	CAAT-box	CAAT	783	Nicotiana glutinosa
Glyma.01G097000	CAAT-box	CCCAATTT	799	Arabidopsis thaliana	common cis-acting element in promoter and enhancer regions
Glyma.01G097000	CAAT-box	CCAAT	801	Arabidopsis thaliana	common cis-acting element in promoter and enhancer regions
Glyma.01G097000	CAAT-box	CAAAT	812	Pisum sativum	common cis-acting element in promoter and enhancer regions
Glyma.01G097000	CAAT-box	CAAT	877	Nicotiana glutinosa
Glyma.01G097000	CAAT-box	CAAT	949	Nicotiana glutinosa
Glyma.01G097000	CAAT-box	CAAT	966	Nicotiana glutinosa
Glyma.01G097000	CAAT-box	CAAT	1020	Nicotiana glutinosa
Glyma.01G097000	CAAT-box	CAAT	1061	Nicotiana glutinosa
Glyma.01G097000	CAAT-box	CAAT	1063	Nicotiana glutinosa
Glyma.01G097000	CAAT-box	CAAAT	1102	Pisum sativum	common cis-acting element in promoter and enhancer regions
Glyma.01G097000	CAAT-box	CAAT	1335	Nicotiana glutinosa
Glyma.01G097000	CAAT-box	CAAT	1396	Nicotiana glutinosa
Glyma.01G097000	CAAT-box	CAAT	1410	Nicotiana glutinosa
Glyma.01G097000	CAAT-box	CAAT	1433	Nicotiana glutinosa
Glyma.01G097000	CAAT-box	CCAAT	1502	Arabidopsis thaliana	common cis-acting element in promoter and enhancer regions
Glyma.01G097000	CAAT-box	CAAT	1503	Nicotiana glutinosa
Glyma.01G097000	CAAT-box	CCAAT	1559	Arabidopsis thaliana	common cis-acting element in promoter and enhancer regions
Glyma.01G097000	CAAT-box	CAAAT	1599	Pisum sativum	common cis-acting element in promoter and enhancer regions
Glyma.01G097000	CAAT-box	CAAT	1634	Nicotiana glutinosa
Glyma.01G097000	CAAT-box	CAAT	1704	Nicotiana glutinosa
Glyma.01G097000	CAAT-box	CAAAT	1710	Pisum sativum	common cis-acting element in promoter and enhancer regions
Glyma.01G097000	CAAT-box	CCAAT	1735	Arabidopsis thaliana	common cis-acting element in promoter and enhancer regions
Glyma.01G097000	CAAT-box	CAAAT	1749	Pisum sativum	common cis-acting element in promoter and enhancer regions
Glyma.01G097000	CAAT-box	CCAAT	1800	Arabidopsis thaliana	common cis-acting element in promoter and enhancer regions
Glyma.01G097000	CAAT-box	CAAT	1801	Nicotiana glutinosa
Glyma.01G097000	CAAT-box	CAAT	1803	Nicotiana glutinosa
Glyma.01G097000	CAAT-box	CAAT	1860	Nicotiana glutinosa
Glyma.01G097000	CAAT-box	CAAAT	1882	Pisum sativum	common cis-acting element in promoter and enhancer regions
Glyma.01G097000	GC-motif	CCCCCG	2395	Zea mays	enhancer-like element involved in anoxic specific inducibility
Glyma.01G097000	TGACG-motif	TGACG	2260	Hordeum vulgare	MeJA-responsiveness
Glyma.01G097000	TGACG-motif	TGACG	2308	Hordeum vulgare	MeJA-responsiveness
Glyma.01G097000	TGACG-motif	TGACG	2374	Hordeum vulgare	MeJA-responsiveness
Glyma.01G097000	TGACG-motif	TGACG	2602	Hordeum vulgare	MeJA-responsiveness
Glyma.01G097000	TGACG-motif	TGACG	2608	Hordeum vulgare	MeJA-responsiveness
Glyma.01G097000	TGACG-motif	TGACG	2614	Hordeum vulgare	MeJA-responsiveness
Glyma.01G097000	TGACG-motif	TGACG	2620	Hordeum vulgare	MeJA-responsiveness
Glyma.01G097000	WRE3	CCACCT	379	Pisum sativum
Glyma.01G097000	WRE3	CCACCT	2050	Pisum sativum
Glyma.01G097000	TCA-element	CCATCTTTTT	1615	Nicotiana tabacum	salicylic acid responsiveness
Glyma.01G097000		motif_sequence	40	organism	short_function
Glyma.01G097000		motif_sequence	137	organism	short_function
Glyma.01G097000		motif_sequence	225	organism	short_function
Glyma.01G097000		motif_sequence	359	organism	short_function
Glyma.01G097000		motif_sequence	578	organism	short_function
Glyma.01G097000		motif_sequence	1986	organism	short_function
Glyma.01G097000		motif_sequence	2011	organism	short_function
Glyma.01G097000		motif_sequence	2024	organism	short_function
Glyma.01G097000		motif_sequence	2081	organism	short_function
Glyma.01G097000		motif_sequence	2301	organism	short_function
Glyma.01G097000		motif_sequence	2562	organism	short_function
Glyma.01G097000		motif_sequence	2594	organism	short_function
Glyma.08G272500	AT-rich sequence	TAAAATACT	1601	Pisum sativum	element for maximal elicitor-mediated activation (2copies)
Glyma.08G272500	DRE1	ACCGAGA	2348	Zea mays
Glyma.08G272500	GT1-motif	GGTTAA	1655	Arabidopsis thaliana	light responsive element
Glyma.08G272500	GT1-motif	GGTTAA	2079	Arabidopsis thaliana	light responsive element
Glyma.08G272500	GT1-motif	GGTTAA	2081	Arabidopsis thaliana	light responsive element
Glyma.08G272500	Unnamed__1	CGTGG	1758	Zea mays
Glyma.08G272500	Unnamed__1	CGTGG	2148	Zea mays
Glyma.08G272500	Unnamed__1	CGTGG	2185	Zea mays
Glyma.08G272500	Unnamed__1	CGTGG	2266	Zea mays
Glyma.08G272500	Unnamed__1	CGTGG	2293	Zea mays
Glyma.08G272500	Unnamed__1	CGTGG	2314	Zea mays
Glyma.08G272500	Unnamed__1	CGTGG	2503	Zea mays
Glyma.08G272500	MYB	CAACCA	237	Arabidopsis thaliana
Glyma.08G272500	MYB	CAACCA	952	Arabidopsis thaliana
Glyma.08G272500	MYB	TAACCA	1656	Arabidopsis thaliana
Glyma.08G272500	CCAAT-box	CAACGG	2481	Hordeum vulgare	MYBHv1 binding site
Glyma.08G272500	CCAAT-box	CAACGG	2556	Hordeum vulgare	MYBHv1 binding site
Glyma.08G272500	STRE	AGGGG	215	Arabidopsis thaliana
Glyma.08G272500	STRE	AGGGG	861	Arabidopsis thaliana
Glyma.08G272500	GCN4_motif	TGAGTCA	255	Oryza sativa	cis-regulatory element involved in endosperm expression
Glyma.08G272500	AAAC-motif	CAATCAAAACCT	897	Spinacia oleracea	light responsive element
Glyma.08G272500	MYB-like sequence	TAACCA	1656	Arabidopsis thaliana
Glyma.08G272500	Unnamed__2	CCCCGG	2085	Zea mays
Glyma.08G272500	Unnamed__6	taTAAATATct	1535	Zea mays
Glyma.08G272500	W box	TTGACC	2358	Arabidopsis thaliana
Glyma.08G272500	Unnamed__4	CTCC	503	Petroselinum hortense
Glyma.08G272500	Unnamed__4	CTCC	593	Petroselinum hortense
Glyma.08G272500	Unnamed__4	CTCC	821	Petroselinum hortense
Glyma.08G272500	Unnamed__4	CTCC	978	Petroselinum hortense
Glyma.08G272500	Unnamed__4	CTCC	1829	Petroselinum hortense
Glyma.08G272500	Unnamed__4	CTCC	1957	Petroselinum hortense
Glyma.08G272500	Unnamed__4	CTCC	2020	Petroselinum hortense
Glyma.08G272500	Unnamed__4	CTCC	2023	Petroselinum hortense
Glyma.08G272500	Unnamed__4	CTCC	2113	Petroselinum hortense
Glyma.08G272500	Unnamed__4	CTCC	2122	Petroselinum hortense
Glyma.08G272500	Unnamed__4	CTCC	2137	Petroselinum hortense
Glyma.08G272500	Unnamed__4	CTCC	2161	Petroselinum hortense
Glyma.08G272500	Unnamed__4	CTCC	2164	Petroselinum hortense
Glyma.08G272500	Unnamed__4	CTCC	2168	Petroselinum hortense
Glyma.08G272500	Unnamed__4	CTCC	2275	Petroselinum hortense
Glyma.08G272500	Unnamed__4	CTCC	2323	Petroselinum hortense
Glyma.08G272500	Unnamed__4	CTCC	2530	Petroselinum hortense
Glyma.08G272500	TCT-motif	TCTTAC	1366	Arabidopsis thaliana	light responsive element
Glyma.08G272500	CGTCA-motif	CGTCA	1137	Hordeum vulgare	MeJA-responsiveness
Glyma.08G272500	CGTCA-motif	CGTCA	2269	Hordeum vulgare	MeJA-responsiveness
Glyma.08G272500	CGTCA-motif	CGTCA	2317	Hordeum vulgare	MeJA-responsiveness
Glyma.08G272500	CGTCA-motif	CGTCA	2383	Hordeum vulgare	MeJA-responsiveness
Glyma.08G272500	AT-rich element	ATAGAAATCAA	1124	Glycine max	binding site of AT-rich DNA binding protein (ATBP-1)
Glyma.08G272500	ABRE	AACCCGG	2076	Arabidopsis thaliana	abscisic acid responsiveness
Glyma.08G272500	ABRE	ACGTG	2267	Arabidopsis thaliana	abscisic acid responsiveness
Glyma.08G272500	ABRE	ACGTG	2315	Arabidopsis thaliana	abscisic acid responsiveness
Glyma.08G272500	ABRE	ACGTG	2381	Arabidopsis thaliana	abscisic acid responsiveness
Glyma.08G272500	TGA-element	AACGAC	1476	Brassica oleracea	auxin-responsive element
Glyma.08G272500	TGA-element	AACGAC	1859	Brassica oleracea	auxin-responsive element
Glyma.08G272500	TC-rich repeats	GTTTTCTTAC	1366	Nicotiana tabacum	defense and stress responsiveness
Glyma.08G272500	ERE	ATTTTAAA	581	Nicotiana glutinos
Glyma.08G272500	ERE	ATTTTAAA	762	Nicotiana glutinos
Glyma.08G272500	ERE	ATTTTAAA	764	Nicotiana glutinos
Glyma.08G272500	ERE	ATTTTAAA	845	Nicotiana glutinos
Glyma.08G272500	ERE	ATTTCATA	1113	Nicotiana glutinos
Glyma.08G272500	AAGAA-motif	GAAAGAA	1355	Avena sativa
Glyma.08G272500	AAGAA-motif	GAAAGAA	1848	Avena sativa
Glyma.08G272500	as-1	TGACG	1137	Arabidopsis thaliana
Glyma.08G272500	as-1	TGACG	2269	Arabidopsis thaliana
Glyma.08G272500	as-1	TGACG	2317	Arabidopsis thaliana
Glyma.08G272500	as-1	TGACG	2383	Arabidopsis thaliana
Glyma.08G272500	Myc	TCTCTTA	748	Arabidopsis thaliana
Glyma.08G272500	Myc	TCTCTTA	1279	Arabidopsis thaliana
Glyma.08G272500	TATA	TATAAAAT	736	Arabidopsis thaliana
Glyma.08G272500	TATA	TATAAAAT	779	Arabidopsis thaliana
Glyma.08G272500	TATA	TATAAAAT	783	Arabidopsis thaliana
Glyma.08G272500	TATA	TATAAAAT	1426	Arabidopsis thaliana
Glyma.08G272500	TATA	TATAAAAT	1604	Arabidopsis thaliana
Glyma.08G272500	TATA	TATAAAAT	1782	Arabidopsis thaliana
Glyma.08G272500	TGACG-motif	TGACG	1137	Hordeum vulgare	MeJA-responsiveness
Glyma.08G272500	TGACG-motif	TGACG	2269	Hordeum vulgare	MeJA-responsiveness
Glyma.08G272500	TGACG-motif	TGACG	2317	Hordeum vulgare	MeJA-responsiveness
Glyma.08G272500	TGACG-motif	TGACG	2383	Hordeum vulgare	MeJA-responsiveness
Glyma.08G272500	MYB recognition site	CCGTTG	2481	Arabidopsis thaliana
Glyma.08G272500	MYB recognition site	CCGTTG	2556	Arabidopsis thaliana
Glyma.08G272500	P-box	CCTTTTG	1951	Oryza sativa	gibberellin-responsive element
Glyma.08G272500	ARE	AAACCA	870	Zea mays	cis-acting regulatory element essential for the anaerobic induction
Glyma.08G272500	ARE	AAACCA	1141	Zea mays	cis-acting regulatory element essential for the anaerobic induction
Glyma.08G272500	ARE	AAACCA	1215	Zea mays	cis-acting regulatory element essential for the anaerobic induction
Glyma.08G272500	O2-site	GATGATGTGG	2314	Zea mays	cis-acting regulatory element involved in zein metabolism regulation
Glyma.08G272500	O2-site	GATGA(C/T)(A/G)TG(A/G)	2380	Zea mays	cis-acting regulatory element involved in zein metabolism regulation
Glyma.08G272500	G-box	CACGAC	2213	Zea mays	light responsive element
Glyma.08G272500	G-box	CACGTC	2267	Zea mays	light responsive element
Glyma.08G272500	G-box	CACGTC	2315	Zea mays	light responsive element
Glyma.08G272500	G-box	CACGTC	2381	Zea mays	light responsive element
Glyma.08G272500	G-box	CACGAC	2501	Zea mays	light responsive element
Glyma.08G272500	GC-motif	CCCCCG	2404	Zea mays	enhancer-like element involved in anoxic specific inducibility
Glyma.08G272500	chs-CMA1a	TTACTTAA	201	Daucus carota	light responsive element
Glyma.08G272500	TATA-box	TATA	86	Arabidopsis thaliana	core promoter element around -30 of transcription start
Glyma.08G272500	TATA-box	ccTATAAAaa	320	Arabidopsis thaliana	core promoter element around -30 of transcription start
Glyma.08G272500	TATA-box	TATA	322	Arabidopsis thaliana	core promoter element around -30 of transcription start
Glyma.08G272500	TATA-box	ATTATA	451	Brassica napus	core promoter element around -30 of transcription start
Glyma.08G272500	TATA-box	TATAA	452	Arabidopsis thaliana	core promoter element around -30 of transcription start
Glyma.08G272500	TATA-box	TATA	453	Arabidopsis thaliana	core promoter element around -30 of transcription start
Glyma.08G272500	TATA-box	TATA	499	Arabidopsis thaliana	core promoter element around -30 of transcription start
Glyma.08G272500	TATA-box	TATA	599	Arabidopsis thaliana	core promoter element around -30 of transcription start
Glyma.08G272500	TATA-box	TATA	607	Arabidopsis thaliana	core promoter element around -30 of transcription start
Glyma.08G272500	TATA-box	TATA	622	Arabidopsis thaliana	core promoter element around -30 of transcription start
Glyma.08G272500	TATA-box	TATA	736	Arabidopsis thaliana	core promoter element around -30 of transcription start
Glyma.08G272500	TATA-box	ATATAA	770	Brassica oleracea	core promoter element around -30 of transcription start
Glyma.08G272500	TATA-box	TATA	771	Arabidopsis thaliana	core promoter element around -30 of transcription start
Glyma.08G272500	TATA-box	TATAAAA	780	Pisum sativum	core promoter element around -30 of transcription start
Glyma.08G272500	TATA-box	TATAAA	781	Helianthus annuus	core promoter element around -30 of transcription start
Glyma.08G272500	TATA-box	TATAA	782	Arabidopsis thaliana	core promoter element around -30 of transcription start
Glyma.08G272500	TATA-box	TATA	783	Arabidopsis thaliana	core promoter element around -30 of transcription start
Glyma.08G272500	TATA-box	ATTATA	795	Brassica napus	core promoter element around -30 of transcription start
Glyma.08G272500	TATA-box	TATAA	796	Arabidopsis thaliana	core promoter element around -30 of transcription start
Glyma.08G272500	TATA-box	TATA	797	Arabidopsis thaliana	core promoter element around -30 of transcription start
Glyma.08G272500	TATA-box	ATATAT	805	Brassica napus	core promoter element around -30 of transcription start
Glyma.08G272500	TATA-box	TATA	806	Arabidopsis thaliana	core promoter element around -30 of transcription start
Glyma.08G272500	TATA-box	ATATAA	1042	Brassica oleracea	core promoter element around -30 of transcription start
Glyma.08G272500	TATA-box	TATA	1043	Arabidopsis thaliana	core promoter element around -30 of transcription start
Glyma.08G272500	TATA-box	TACAAAA	1067	Oryza sativa	core promoter element around -30 of transcription start
Glyma.08G272500	TATA-box	ATATAT	1087	Brassica napus	core promoter element around -30 of transcription start
Glyma.08G272500	TATA-box	TATA	1088	Arabidopsis thaliana	core promoter element around -30 of transcription start
Glyma.08G272500	TATA-box	ATTATA	1091	Brassica napus	core promoter element around -30 of transcription start
Glyma.08G272500	TATA-box	TATAA	1092	Arabidopsis thaliana	core promoter element around -30 of transcription start
Glyma.08G272500	TATA-box	TATA	1093	Arabidopsis thaliana	core promoter element around -30 of transcription start
Glyma.08G272500	TATA-box	TATACA	1313	Helianthus annuus	core promoter element around -30 of transcription start
Glyma.08G272500	TATA-box	TATA	1315	Arabidopsis thaliana	core promoter element around -30 of transcription start
Glyma.08G272500	TATA-box	ATATAT	1397	Brassica napus	core promoter element around -30 of transcription start
Glyma.08G272500	TATA-box	TATA	1398	Arabidopsis thaliana	core promoter element around -30 of transcription start
Glyma.08G272500	TATA-box	TATAAAA	1423	Pisum sativum	core promoter element around -30 of transcription start
Glyma.08G272500	TATA-box	TATAAA	1424	Helianthus annuus	core promoter element around -30 of transcription start
Glyma.08G272500	TATA-box	TATAA	1425	Arabidopsis thaliana	core promoter element around -30 of transcription start
Glyma.08G272500	TATA-box	TATA	1426	Arabidopsis thaliana	core promoter element around -30 of transcription start
Glyma.08G272500	TATA-box	TACAAAA	1449	Oryza sativa	core promoter element around -30 of transcription start
Glyma.08G272500	TATA-box	TATAAATA	1538	Daucus carota	core promoter element around -30 of transcription start
Glyma.08G272500	TATA-box	TATAAAT	1539	Brassica juncea	core promoter element around -30 of transcription start
Glyma.08G272500	TATA-box	TATAAA	1540	Helianthus annuus	core promoter element around -30 of transcription start
Glyma.08G272500	TATA-box	TATAA	1541	Arabidopsis thaliana	core promoter element around -30 of transcription start
Glyma.08G272500	TATA-box	TATA	1542	Arabidopsis thaliana	core promoter element around -30 of transcription start
Glyma.08G272500	TATA-box	TATAA	1564	Arabidopsis thaliana	core promoter element around -30 of transcription start
Glyma.08G272500	TATA-box	TATA	1565	Arabidopsis thaliana	core promoter element around -30 of transcription start
Glyma.08G272500	TATA-box	TATAAAA	1605	Pisum sativum	core promoter element around -30 of transcription start
Glyma.08G272500	TATA-box	TATAAA	1606	Helianthus annuus	core promoter element around -30 of transcription start
Glyma.08G272500	TATA-box	TATAA	1607	Arabidopsis thaliana	core promoter element around -30 of transcription start
Glyma.08G272500	TATA-box	TATA	1608	Arabidopsis thaliana	core promoter element around -30 of transcription start
Glyma.08G272500	TATA-box	TATA	1614	Arabidopsis thaliana	core promoter element around -30 of transcription start
Glyma.08G272500	TATA-box	TATAAAA	1669	Pisum sativum	core promoter element around -30 of transcription start
Glyma.08G272500	TATA-box	TATAAA	1670	Helianthus annuus	core promoter element around -30 of transcription start
Glyma.08G272500	TATA-box	TATAA	1671	Arabidopsis thaliana	core promoter element around -30 of transcription start
Glyma.08G272500	TATA-box	TATA	1672	Arabidopsis thaliana	core promoter element around -30 of transcription start
Glyma.08G272500	TATA-box	TATAA	1739	Arabidopsis thaliana	core promoter element around -30 of transcription start
Glyma.08G272500	TATA-box	TATA	1740	Arabidopsis thaliana	core promoter element around -30 of transcription start
Glyma.08G272500	TATA-box	taTATAAAtc	1762	Arabidopsis thaliana	core promoter element around -30 of transcription start
Glyma.08G272500	TATA-box	ATTATA	1764	Brassica napus	core promoter element around -30 of transcription start
Glyma.08G272500	TATA-box	TATATAA	1765	Arabidopsis thaliana	core promoter element around -30 of transcription start
Glyma.08G272500	TATA-box	TATATA	1766	Arabidopsis thaliana	core promoter element around -30 of transcription start
Glyma.08G272500	TATA-box	ATATAA	1767	Brassica oleracea	core promoter element around -30 of transcription start
Glyma.08G272500	TATA-box	TATA	1768	Arabidopsis thaliana	core promoter element around -30 of transcription start
Glyma.08G272500	TATA-box	TATAAAA	1783	Pisum sativum	core promoter element around -30 of transcription start
Glyma.08G272500	TATA-box	TATAAA	1784	Helianthus annuus	core promoter element around -30 of transcription start
Glyma.08G272500	TATA-box	TATATAA	1785	Arabidopsis thaliana	core promoter element around -30 of transcription start
Glyma.08G272500	TATA-box	TATATA	1786	Arabidopsis thaliana	core promoter element around -30 of transcription start
Glyma.08G272500	TATA-box	ATATAA	1787	Brassica oleracea	core promoter element around -30 of transcription start
Glyma.08G272500	TATA-box	TATA	1788	Arabidopsis thaliana	core promoter element around -30 of transcription start
Glyma.08G272500	TATA-box	ATTATA	1868	Brassica napus	core promoter element around -30 of transcription start
Glyma.08G272500	TATA-box	TATAA	1869	Arabidopsis thaliana	core promoter element around -30 of transcription start
Glyma.08G272500	TATA-box	TATA	1870	Arabidopsis thaliana	core promoter element around -30 of transcription start
Glyma.08G272500	TATA-box	TATA	2429	Arabidopsis thaliana	core promoter element around -30 of transcription start
Glyma.08G272500	F-box	CTATTCTCATT	991	Lycopersicon esculentum
Glyma.08G272500	AT~TATA-box	TATATA	1766	Arabidopsis thaliana
Glyma.08G272500	AT~TATA-box	TATATAAA	1784	Arabidopsis thaliana
Glyma.08G272500	AT~TATA-box	TATATA	1786	Arabidopsis thaliana
Glyma.08G272500	MBS	CAACTG	271	Arabidopsis thaliana	MYB binding site involved in drought-inducibility
Glyma.08G272500	Myb	CAACTG	271	Arabidopsis thaliana
Glyma.08G272500		motif_sequence	996	organism	short_function
Glyma.08G272500		motif_sequence	1533	organism	short_function
Glyma.08G272500		motif_sequence	1978	organism	short_function
Glyma.08G272500		motif_sequence	1986	organism	short_function
Glyma.08G272500		motif_sequence	2011	organism	short_function
Glyma.08G272500		motif_sequence	2090	organism	short_function
Glyma.08G272500		motif_sequence	2321	organism	short_function
Glyma.08G272500		motif_sequence	2470	organism	short_function
Glyma.08G272500		motif_sequence	2508	organism	short_function
Glyma.08G272500		motif_sequence	2571	organism	short_function
Glyma.08G272500		motif_sequence	2603	organism	short_function
Glyma.08G272500	WRE3	CCACCT	2059	Pisum sativum
Glyma.08G272500	CAAT-box	CAAT	9	Nicotiana glutinosa
Glyma.08G272500	CAAT-box	CAAAT	38	Pisum sativum	common cis-acting element in promoter and enhancer regions
Glyma.08G272500	CAAT-box	CAAT	103	Nicotiana glutinosa
Glyma.08G272500	CAAT-box	CAAT	174	Nicotiana glutinosa
Glyma.08G272500	CAAT-box	CAAT	191	Nicotiana glutinosa
Glyma.08G272500	CAAT-box	CAAT	231	Nicotiana glutinosa
Glyma.08G272500	CAAT-box	CAAAT	312	Pisum sativum	common cis-acting element in promoter and enhancer regions
Glyma.08G272500	CAAT-box	CAAT	615	Nicotiana glutinosa
Glyma.08G272500	CAAT-box	CCAAT	626	Arabidopsis thaliana	common cis-acting element in promoter and enhancer regions
Glyma.08G272500	CAAT-box	CAAT	635	Nicotiana glutinosa
Glyma.08G272500	CAAT-box	CAAT	704	Nicotiana glutinosa
Glyma.08G272500	CAAT-box	CAAT	742	Nicotiana glutinosa
Glyma.08G272500	CAAT-box	CAAT	791	Nicotiana glutinosa
Glyma.08G272500	CAAT-box	CAAT	836	Nicotiana glutinosa
Glyma.08G272500	CAAT-box	CAAT	877	Nicotiana glutinosa
Glyma.08G272500	CAAT-box	CAAT	905	Nicotiana glutinosa
Glyma.08G272500	CAAT-box	CAAT	969	Nicotiana glutinosa
Glyma.08G272500	CAAT-box	CAAT	1026	Nicotiana glutinosa
Glyma.08G272500	CAAT-box	CAAT	1036	Nicotiana glutinosa
Glyma.08G272500	CAAT-box	CAAAT	1055	Pisum sativum	common cis-acting element in promoter and enhancer regions
Glyma.08G272500	CAAT-box	CAAT	1085	Nicotiana glutinosa
Glyma.08G272500	CAAT-box	CAAT	1103	Nicotiana glutinosa
Glyma.08G272500	CAAT-box	CAAAT	1189	Pisum sativum	common cis-acting element in promoter and enhancer regions
Glyma.08G272500	CAAT-box	CAAT	1257	Nicotiana glutinosa
Glyma.08G272500	CAAT-box	CAAAT	1322	Pisum sativum	common cis-acting element in promoter and enhancer regions
Glyma.08G272500	CAAT-box	CAAT	1413	Nicotiana glutinosa
Glyma.08G272500	CAAT-box	CAAT	1459	Nicotiana glutinosa
Glyma.08G272500	CAAT-box	CAAT	1468	Nicotiana glutinosa
Glyma.08G272500	CAAT-box	CAAT	1508	Nicotiana glutinosa
Glyma.08G272500	CAAT-box	CAAT	1525	Nicotiana glutinosa
Glyma.08G272500	CAAT-box	CAAT	1800	Nicotiana glutinosa
Glyma.08G272500	CAAT-box	CAAT	1876	Nicotiana glutinosa
Glyma.08G272500	CAAT-box	CCAAT	2155	Arabidopsis thaliana	common cis-acting element in promoter and enhancer regions
Glyma.08G272500	CAAT-box	CAAT	2156	Nicotiana glutinosa
Glyma.08G272500	Box 4	ATTAAT	158	Petroselinum crispum	light responsive element
Glyma.08G272500	Box 4	ATTAAT	472	Petroselinum crispum	light responsive element
Glyma.08G272500	Box 4	ATTAAT	828	Petroselinum crispum	light responsive element
Glyma.08G272500	Box 4	ATTAAT	841	Petroselinum crispum	light responsive element
Glyma.08G272500	Box 4	ATTAAT	1229	Petroselinum crispum	light responsive element
Glyma.08G272500	Box 4	ATTAAT	1273	Petroselinum crispum	light responsive element
Glyma.08G272500	Box 4	ATTAAT	1441	Petroselinum crispum	light responsive element
Glyma.08G272500	Box 4	ATTAAT	1682	Petroselinum crispum	light responsive element
Glyma.01G018800	Unnamed__6	taTAAATATct	1572	Zea mays
Glyma.01G018800	CCGTCC motif	CCGTCC	1912	Nicotiana tabacum
Glyma.01G018800	CCGTCC motif	CCGTCC	2460	Nicotiana tabacum
Glyma.01G018800	STRE	AGGGG	2128	Arabidopsis thaliana
Glyma.01G018800		motif_sequence	481	organism	short_function
Glyma.01G018800		motif_sequence	709	organism	short_function
Glyma.01G018800		motif_sequence	1720	organism	short_function
Glyma.01G018800		motif_sequence	1752	organism	short_function
Glyma.01G018800		motif_sequence	1763	organism	short_function
Glyma.01G018800		motif_sequence	1865	organism	short_function
Glyma.01G018800		motif_sequence	1989	organism	short_function
Glyma.01G018800		motif_sequence	2336	organism	short_function
Glyma.01G018800		motif_sequence	2498	organism	short_function
Glyma.01G018800		motif_sequence	2552	organism	short_function
Glyma.01G018800		motif_sequence	2567	organism	short_function
Glyma.01G018800	MYB	CAACCA	1107	Arabidopsis thaliana
Glyma.01G018800	MYB	CAACCA	1597	Arabidopsis thaliana
Glyma.01G018800	CAAT-box	CAAT	17	Nicotiana glutinosa
Glyma.01G018800	CAAT-box	CAAT	49	Nicotiana glutinosa
Glyma.01G018800	CAAT-box	CAAAT	122	Pisum sativum	common cis-acting element in promoter and enhancer regions
Glyma.01G018800	CAAT-box	CAAAT	152	Pisum sativum	common cis-acting element in promoter and enhancer regions
Glyma.01G018800	CAAT-box	CAAT	197	Nicotiana glutinosa
Glyma.01G018800	CAAT-box	CAAT	238	Nicotiana glutinosa
Glyma.01G018800	CAAT-box	CCAAT	275	Arabidopsis thaliana	common cis-acting element in promoter and enhancer regions
Glyma.01G018800	CAAT-box	CAAT	276	Nicotiana glutinosa
Glyma.01G018800	CAAT-box	CAAT	307	Nicotiana glutinosa
Glyma.01G018800	CAAT-box	CAAAT	366	Pisum sativum	common cis-acting element in promoter and enhancer regions
Glyma.01G018800	CAAT-box	CAAT	457	Nicotiana glutinosa
Glyma.01G018800	CAAT-box	CAAT	594	Nicotiana glutinosa
Glyma.01G018800	CAAT-box	CAAT	628	Nicotiana glutinosa
Glyma.01G018800	CAAT-box	CAAT	681	Nicotiana glutinosa
Glyma.01G018800	CAAT-box	CAAT	734	Nicotiana glutinosa
Glyma.01G018800	CAAT-box	CAAT	772	Nicotiana glutinosa
Glyma.01G018800	CAAT-box	CAAT	979	Nicotiana glutinosa
Glyma.01G018800	CAAT-box	CAAT	1071	Nicotiana glutinosa
Glyma.01G018800	CAAT-box	CAAAT	1101	Pisum sativum	common cis-acting element in promoter and enhancer regions
Glyma.01G018800	CAAT-box	CAAAT	1136	Pisum sativum	common cis-acting element in promoter and enhancer regions
Glyma.01G018800	CAAT-box	CAAAT	1238	Pisum sativum	common cis-acting element in promoter and enhancer regions
Glyma.01G018800	CAAT-box	CAAAT	1275	Pisum sativum	common cis-acting element in promoter and enhancer regions
Glyma.01G018800	CAAT-box	CAAAT	1369	Pisum sativum	common cis-acting element in promoter and enhancer regions
Glyma.01G018800	CAAT-box	CAAT	1377	Nicotiana glutinosa
Glyma.01G018800	CAAT-box	CCAAT	1416	Arabidopsis thaliana	common cis-acting element in promoter and enhancer regions
Glyma.01G018800	CAAT-box	CAAT	1417	Nicotiana glutinosa
Glyma.01G018800	CAAT-box	CAAAT	1571	Pisum sativum	common cis-acting element in promoter and enhancer regions
Glyma.01G018800	CAAT-box	CAAAT	1601	Pisum sativum	common cis-acting element in promoter and enhancer regions
Glyma.01G018800	CAAT-box	CAAAT	1631	Pisum sativum	common cis-acting element in promoter and enhancer regions
Glyma.01G018800	CAAT-box	CAAT	1729	Nicotiana glutinosa
Glyma.01G018800	CAAT-box	CAAT	1795	Nicotiana glutinosa
Glyma.01G018800	CAAT-box	CCAAT	1945	Arabidopsis thaliana	common cis-acting element in promoter and enhancer regions
Glyma.01G018800	CAAT-box	CAAT	1946	Nicotiana glutinosa
Glyma.01G018800	CAAT-box	CAAT	2171	Nicotiana glutinosa
Glyma.01G018800	CAAT-box	CAAT	2329	Nicotiana glutinosa
Glyma.01G018800	AAGAA-motif	GAAAGAA	1112	Avena sativa
Glyma.01G018800	AAGAA-motif	GAAAGAA	1308	Avena sativa
Glyma.01G018800	AAGAA-motif	GAAAGAA	1870	Avena sativa
Glyma.01G018800	Sp1	GGGCGG	2207	Oryza sativa	light responsive element
Glyma.01G018800	O2-site	GATGA(C/T)(A/G)TG(A/G)	1449	Zea mays	cis-acting regulatory element involved in zein metabolism regulation
Glyma.01G018800	O2-site	GATGATGTGG	2077	Zea mays	cis-acting regulatory element involved in zein metabolism regulation
Glyma.01G018800	O2-site	GATGACATGG	2329	Zea mays	cis-acting regulatory element involved in zein metabolism regulation
Glyma.01G018800	AT-rich element	ATAGAAATCAA	41	Glycine max	binding site of AT-rich DNA binding protein (ATBP-1)
Glyma.01G018800	Box 4	ATTAAT	96	Petroselinum crispum	light responsive element
Glyma.01G018800	Box 4	ATTAAT	639	Petroselinum crispum	light responsive element
Glyma.01G018800	Box 4	ATTAAT	665	Petroselinum crispum	light responsive element
Glyma.01G018800	Box 4	ATTAAT	1294	Petroselinum crispum	light responsive element
Glyma.01G018800	Box 4	ATTAAT	1472	Petroselinum crispum	light responsive element
Glyma.01G018800	DRE core	GCCGAC	2159	Arabidopsis thaliana
Glyma.01G018800	DRE core	GCCGAC	2309	Arabidopsis thaliana
Glyma.01G018800	DRE core	GCCGAC	2483	Arabidopsis thaliana
Glyma.01G018800	DRE core	GCCGAC	2573	Arabidopsis thaliana
Glyma.01G018800	LTR	CCGAAA	1686	Hordeum vulgare	low-temperature responsiveness
Glyma.01G018800	CGTCA-motif	CGTCA	2284	Hordeum vulgare	MeJA-responsiveness
Glyma.01G018800	CGTCA-motif	CGTCA	2314	Hordeum vulgare	MeJA-responsiveness
Glyma.01G018800	CGTCA-motif	CGTCA	2326	Hordeum vulgare	MeJA-responsiveness
Glyma.01G018800	CGTCA-motif	CGTCA	2398	Hordeum vulgare	MeJA-responsiveness
Glyma.01G018800	CGTCA-motif	CGTCA	2452	Hordeum vulgare	MeJA-responsiveness
Glyma.01G018800	CGTCA-motif	CGTCA	2584	Hordeum vulgare	MeJA-responsiveness
Glyma.01G018800	CGTCA-motif	CGTCA	2614	Hordeum vulgare	MeJA-responsiveness
Glyma.01G018800	CGTCA-motif	CGTCA	2641	Hordeum vulgare	MeJA-responsiveness
Glyma.01G018800	as-1	TGACG	2284	Arabidopsis thaliana
Glyma.01G018800	as-1	TGACG	2314	Arabidopsis thaliana
Glyma.01G018800	as-1	TGACG	2326	Arabidopsis thaliana
Glyma.01G018800	as-1	TGACG	2398	Arabidopsis thaliana
Glyma.01G018800	as-1	TGACG	2452	Arabidopsis thaliana
Glyma.01G018800	as-1	TGACG	2584	Arabidopsis thaliana
Glyma.01G018800	as-1	TGACG	2614	Arabidopsis thaliana
Glyma.01G018800	as-1	TGACG	2641	Arabidopsis thaliana
Glyma.01G018800	ARE	AAACCA	1535	Zea mays	cis-acting regulatory element essential for the anaerobic induction
Glyma.01G018800	TCCC-motif	TCTCCCT	22	Spinacia oleracea	light responsive element
Glyma.01G018800	MYC	CATTTG	365	Arabidopsis thaliana
Glyma.01G018800	MYC	CATTTG	1274	Arabidopsis thaliana
Glyma.01G018800	MYC	CATGTG	2300	Arabidopsis thaliana
Glyma.01G018800	GT1-motif	GGTTAA	326	Arabidopsis thaliana	light responsive element
Glyma.01G018800	GT1-motif	GTGTGTGAA	877	Solanum tuberosum	light responsive element
Glyma.01G018800	A-box	CCGTCC	1912	Petroselinum crispum	cis-acting regulatory element
Glyma.01G018800	A-box	CCGTCC	2460	Petroselinum crispum	cis-acting regulatory element
Glyma.01G018800	TCT-motif	TCTTAC	90	Arabidopsis thaliana	light responsive element
Glyma.01G018800	CAT-box	GCCACT	1861	Arabidopsis thaliana	meristem expression
Glyma.01G018800	TATA-box	TACAAAA	35	Oryza sativa	core promoter element around -30 of transcription start
Glyma.01G018800	TATA-box	TATA	63	Arabidopsis thaliana	core promoter element around -30 of transcription start
Glyma.01G018800	TATA-box	TACAAAA	86	Oryza sativa	core promoter element around -30 of transcription start
Glyma.01G018800	TATA-box	TATTTAAA	101	Arabidopsis thaliana	core promoter element around -30 of transcription start
Glyma.01G018800	TATA-box	ATATAT	106	Brassica napus	core promoter element around -30 of transcription start
Glyma.01G018800	TATA-box	TATATA	107	Arabidopsis thaliana	core promoter element around -30 of transcription start
Glyma.01G018800	TATA-box	ATATAT	108	Brassica napus	core promoter element around -30 of transcription start
Glyma.01G018800	TATA-box	TATA	109	Arabidopsis thaliana	core promoter element around -30 of transcription start
Glyma.01G018800	TATA-box	TACATAAA	113	Oryza sativa	core promoter element around -30 of transcription start
Glyma.01G018800	TATA-box	TATA	140	Arabidopsis thaliana	core promoter element around -30 of transcription start
Glyma.01G018800	TATA-box	ATTATA	199	Brassica napus	core promoter element around -30 of transcription start
Glyma.01G018800	TATA-box	TATAA	200	Arabidopsis thaliana	core promoter element around -30 of transcription start
Glyma.01G018800	TATA-box	TATA	201	Arabidopsis thaliana	core promoter element around -30 of transcription start
Glyma.01G018800	TATA-box	TATAAAA	223	Pisum sativum	core promoter element around -30 of transcription start
Glyma.01G018800	TATA-box	TATAAA	224	Helianthus annuus	core promoter element around -30 of transcription start
Glyma.01G018800	TATA-box	TATATAA	225	Arabidopsis thaliana	core promoter element around -30 of transcription start
Glyma.01G018800	TATA-box	TATATA	226	Arabidopsis thaliana	core promoter element around -30 of transcription start
Glyma.01G018800	TATA-box	ATATAT	227	Brassica napus	core promoter element around -30 of transcription start
Glyma.01G018800	TATA-box	TATATA	228	Arabidopsis thaliana	core promoter element around -30 of transcription start
Glyma.01G018800	TATA-box	TATA	230	Arabidopsis thaliana	core promoter element around -30 of transcription start
Glyma.01G018800	TATA-box	TATACA	254	Helianthus annuus	core promoter element around -30 of transcription start
Glyma.01G018800	TATA-box	TATA	256	Arabidopsis thaliana	core promoter element around -30 of transcription start
Glyma.01G018800	TATA-box	TATAA	287	Arabidopsis thaliana	core promoter element around -30 of transcription start
Glyma.01G018800	TATA-box	TATA	288	Arabidopsis thaliana	core promoter element around -30 of transcription start
Glyma.01G018800	TATA-box	ATTATA	300	Brassica napus	core promoter element around -30 of transcription start
Glyma.01G018800	TATA-box	TATAA	301	Arabidopsis thaliana	core promoter element around -30 of transcription start
Glyma.01G018800	TATA-box	TATA	302	Arabidopsis thaliana	core promoter element around -30 of transcription start
Glyma.01G018800	TATA-box	TATAA	474	Arabidopsis thaliana	core promoter element around -30 of transcription start
Glyma.01G018800	TATA-box	TATA	475	Arabidopsis thaliana	core promoter element around -30 of transcription start
Glyma.01G018800	TATA-box	ATTATA	511	Brassica napus	core promoter element around -30 of transcription start
Glyma.01G018800	TATA-box	TATAA	512	Arabidopsis thaliana	core promoter element around -30 of transcription start
Glyma.01G018800	TATA-box	TATA	513	Arabidopsis thaliana	core promoter element around -30 of transcription start
Glyma.01G018800	TATA-box	TATA	548	Arabidopsis thaliana	core promoter element around -30 of transcription start
Glyma.01G018800	TATA-box	ATATAT	683	Brassica napus	core promoter element around -30 of transcription start
Glyma.01G018800	TATA-box	TATATA	684	Arabidopsis thaliana	core promoter element around -30 of transcription start
Glyma.01G018800	TATA-box	ATATAT	685	Brassica napus	core promoter element around -30 of transcription start
Glyma.01G018800	TATA-box	TATATA	686	Arabidopsis thaliana	core promoter element around -30 of transcription start
Glyma.01G018800	TATA-box	ATATAT	687	Brassica napus	core promoter element around -30 of transcription start
Glyma.01G018800	TATA-box	TATATA	688	Arabidopsis thaliana	core promoter element around -30 of transcription start
Glyma.01G018800	TATA-box	ATATAT	689	Brassica napus	core promoter element around -30 of transcription start
Glyma.01G018800	TATA-box	TATATA	690	Arabidopsis thaliana	core promoter element around -30 of transcription start
Glyma.01G018800	TATA-box	ATATAT	691	Brassica napus	core promoter element around -30 of transcription start
Glyma.01G018800	TATA-box	TATATA	692	Arabidopsis thaliana	core promoter element around -30 of transcription start
Glyma.01G018800	TATA-box	ATATAT	693	Brassica napus	core promoter element around -30 of transcription start
Glyma.01G018800	TATA-box	TATATA	694	Arabidopsis thaliana	core promoter element around -30 of transcription start
Glyma.01G018800	TATA-box	ATATAT	695	Brassica napus	core promoter element around -30 of transcription start
Glyma.01G018800	TATA-box	TATATA	696	Arabidopsis thaliana	core promoter element around -30 of transcription start
Glyma.01G018800	TATA-box	ATATAT	697	Brassica napus	core promoter element around -30 of transcription start
Glyma.01G018800	TATA-box	TATATA	698	Arabidopsis thaliana	core promoter element around -30 of transcription start
Glyma.01G018800	TATA-box	ATATAT	699	Brassica napus	core promoter element around -30 of transcription start
Glyma.01G018800	TATA-box	TATATA	700	Arabidopsis thaliana	core promoter element around -30 of transcription start
Glyma.01G018800	TATA-box	ATATAA	701	Brassica oleracea	core promoter element around -30 of transcription start
Glyma.01G018800	TATA-box	TATA	702	Arabidopsis thaliana	core promoter element around -30 of transcription start
Glyma.01G018800	TATA-box	TATA	739	Arabidopsis thaliana	core promoter element around -30 of transcription start
Glyma.01G018800	TATA-box	TATATAA	814	Arabidopsis thaliana	core promoter element around -30 of transcription start
Glyma.01G018800	TATA-box	TATATA	815	Arabidopsis thaliana	core promoter element around -30 of transcription start
Glyma.01G018800	TATA-box	ATATAT	816	Brassica napus	core promoter element around -30 of transcription start
Glyma.01G018800	TATA-box	TATA	817	Arabidopsis thaliana	core promoter element around -30 of transcription start
Glyma.01G018800	TATA-box	TACAAAA	918	Oryza sativa	core promoter element around -30 of transcription start
Glyma.01G018800	TATA-box	TATAAAA	938	Pisum sativum	core promoter element around -30 of transcription start
Glyma.01G018800	TATA-box	TATAAA	939	Helianthus annuus	core promoter element around -30 of transcription start
Glyma.01G018800	TATA-box	TATAA	940	Arabidopsis thaliana	core promoter element around -30 of transcription start
Glyma.01G018800	TATA-box	TATA	941	Arabidopsis thaliana	core promoter element around -30 of transcription start
Glyma.01G018800	TATA-box	TATA	989	Arabidopsis thaliana	core promoter element around -30 of transcription start
Glyma.01G018800	TATA-box	ATTATA	1162	Brassica napus	core promoter element around -30 of transcription start
Glyma.01G018800	TATA-box	TATAA	1163	Arabidopsis thaliana	core promoter element around -30 of transcription start
Glyma.01G018800	TATA-box	TATA	1164	Arabidopsis thaliana	core promoter element around -30 of transcription start
Glyma.01G018800	TATA-box	ATTATA	1214	Brassica napus	core promoter element around -30 of transcription start
Glyma.01G018800	TATA-box	TATAA	1215	Arabidopsis thaliana	core promoter element around -30 of transcription start
Glyma.01G018800	TATA-box	TATA	1216	Arabidopsis thaliana	core promoter element around -30 of transcription start
Glyma.01G018800	TATA-box	ATTATA	1355	Brassica napus	core promoter element around -30 of transcription start
Glyma.01G018800	TATA-box	TATAA	1356	Arabidopsis thaliana	core promoter element around -30 of transcription start
Glyma.01G018800	TATA-box	TATA	1357	Arabidopsis thaliana	core promoter element around -30 of transcription start
Glyma.01G018800	TATA-box	ATTATA	1435	Brassica napus	core promoter element around -30 of transcription start
Glyma.01G018800	TATA-box	TATAA	1436	Arabidopsis thaliana	core promoter element around -30 of transcription start
Glyma.01G018800	TATA-box	TATA	1437	Arabidopsis thaliana	core promoter element around -30 of transcription start
Glyma.01G018800	TATA-box	TATATTTATATTT	1573	Avena sativa	core promoter element around -30 of transcription start
Glyma.01G018800	TATA-box	TATAAATA	1575	Daucus carota	core promoter element around -30 of transcription start
Glyma.01G018800	TATA-box	TATAAAT	1576	Brassica juncea	core promoter element around -30 of transcription start
Glyma.01G018800	TATA-box	TATAAA	1577	Helianthus annuus	core promoter element around -30 of transcription start
Glyma.01G018800	TATA-box	TATAA	1578	Arabidopsis thaliana	core promoter element around -30 of transcription start
Glyma.01G018800	TATA-box	TATA	1579	Arabidopsis thaliana	core promoter element around -30 of transcription start
Glyma.01G018800	TATA-box	ATTATA	1604	Brassica napus	core promoter element around -30 of transcription start
Glyma.01G018800	TATA-box	TATAA	1605	Arabidopsis thaliana	core promoter element around -30 of transcription start
Glyma.01G018800	TATA-box	TATA	1606	Arabidopsis thaliana	core promoter element around -30 of transcription start
Glyma.01G018800	TATA-box	TATTTAAA	1741	Arabidopsis thaliana	core promoter element around -30 of transcription start
Glyma.01G018800	TATA-box	TATA	1826	Arabidopsis thaliana	core promoter element around -30 of transcription start
Glyma.01G018800	ERE	ATTTTAAA	1065	Nicotiana glutinos
Glyma.01G018800	ERE	ATTTTAAA	1178	Nicotiana glutinos
Glyma.01G018800	ERE	ATTTTAAA	1180	Nicotiana glutinos
Glyma.01G018800	ERE	ATTTTAAA	1259	Nicotiana glutinos
Glyma.01G018800	ERE	ATTTTAAA	1261	Nicotiana glutinos
Glyma.01G018800	ERE	ATTTTAAA	1582	Nicotiana glutinos
Glyma.01G018800	ERE	ATTTTAAA	1584	Nicotiana glutinos
Glyma.01G018800	ERE	ATTTTAAA	1615	Nicotiana glutinos
Glyma.01G018800	ERE	ATTTTAAA	1642	Nicotiana glutinos
Glyma.01G018800	ERE	ATTTTAAA	1644	Nicotiana glutinos
Glyma.01G018800	TGACG-motif	TGACG	2284	Hordeum vulgare	MeJA-responsiveness
Glyma.01G018800	TGACG-motif	TGACG	2314	Hordeum vulgare	MeJA-responsiveness
Glyma.01G018800	TGACG-motif	TGACG	2326	Hordeum vulgare	MeJA-responsiveness
Glyma.01G018800	TGACG-motif	TGACG	2398	Hordeum vulgare	MeJA-responsiveness
Glyma.01G018800	TGACG-motif	TGACG	2452	Hordeum vulgare	MeJA-responsiveness
Glyma.01G018800	TGACG-motif	TGACG	2584	Hordeum vulgare	MeJA-responsiveness
Glyma.01G018800	TGACG-motif	TGACG	2614	Hordeum vulgare	MeJA-responsiveness
Glyma.01G018800	TGACG-motif	TGACG	2641	Hordeum vulgare	MeJA-responsiveness
Glyma.01G018800	W box	TTGACC	368	Arabidopsis thaliana
Glyma.01G018800	Unnamed__1	GAATTTAATTAA	666	Glycine max	60K protein binding site
Glyma.01G018800	AT1-motif	AATTATTTTTTATT	1184	Solanum tuberosum	light responsive element
Glyma.01G018800	I-box	AAGATAAGGCT	1701	Gossypium hirsutum	light responsive element
Glyma.01G018800	TC-rich repeats	ATTCTCTAAC	820	Nicotiana tabacum	defense and stress responsiveness
Glyma.01G018800	TC-rich repeats	GTTTTCTTAC	1870	Nicotiana tabacum	defense and stress responsiveness
Glyma.01G018800	CCGTCC-box	CCGTCC	1912	Petroselinum hortense
Glyma.01G018800	CCGTCC-box	CCGTCC	2460	Petroselinum hortense
Glyma.01G018800	GC-motif	CCCCCG	1909	Zea mays	enhancer-like element involved in anoxic specific inducibility
Glyma.01G018800	Unnamed__4	CTCC	23	Petroselinum hortense
Glyma.01G018800	Unnamed__4	CTCC	709	Petroselinum hortense
Glyma.01G018800	Unnamed__4	CTCC	719	Petroselinum hortense
Glyma.01G018800	Unnamed__4	CTCC	1123	Petroselinum hortense
Glyma.01G018800	Unnamed__4	CTCC	1754	Petroselinum hortense
Glyma.01G018800	Unnamed__4	CTCC	1780	Petroselinum hortense
Glyma.01G018800	Unnamed__4	CTCC	1991	Petroselinum hortense
Glyma.01G018800	Unnamed__4	CTCC	2002	Petroselinum hortense
Glyma.01G018800	Unnamed__4	CTCC	2017	Petroselinum hortense
Glyma.01G018800	Unnamed__4	CTCC	2023	Petroselinum hortense
Glyma.01G018800	Unnamed__4	CTCC	2032	Petroselinum hortense
Glyma.01G018800	Unnamed__4	CTCC	2041	Petroselinum hortense
Glyma.01G018800	Unnamed__4	CTCC	2088	Petroselinum hortense
Glyma.01G018800	Unnamed__4	CTCC	2092	Petroselinum hortense
Glyma.01G018800	Unnamed__4	CTCC	2119	Petroselinum hortense
Glyma.01G018800	Unnamed__4	CTCC	2131	Petroselinum hortense
Glyma.01G018800	Unnamed__4	CTCC	2149	Petroselinum hortense
Glyma.01G018800	Unnamed__4	CTCC	2164	Petroselinum hortense
Glyma.01G018800	Unnamed__4	CTCC	2176	Petroselinum hortense
Glyma.01G018800	Unnamed__4	CTCC	2183	Petroselinum hortense
Glyma.01G018800	Unnamed__4	CTCC	2338	Petroselinum hortense
Glyma.01G018800	Unnamed__4	CTCC	2345	Petroselinum hortense
Glyma.01G018800	Unnamed__4	CTCC	2378	Petroselinum hortense
Glyma.01G018800	Unnamed__4	CTCC	2435	Petroselinum hortense
Glyma.01G018800	Unnamed__4	CTCC	2449	Petroselinum hortense
Glyma.01G018800	Unnamed__4	CTCC	2597	Petroselinum hortense
Glyma.01G018800	Unnamed__4	CTCC	2611	Petroselinum hortense
Glyma.01G018800	AT~TATA-box	TATATA	107	Arabidopsis thaliana
Glyma.01G018800	AT~TATA-box	TATATAAA	224	Arabidopsis thaliana
Glyma.01G018800	AT~TATA-box	TATATA	226	Arabidopsis thaliana
Glyma.01G018800	AT~TATA-box	TATATA	228	Arabidopsis thaliana
Glyma.01G018800	AT~TATA-box	TATATA	684	Arabidopsis thaliana
Glyma.01G018800	AT~TATA-box	TATATA	686	Arabidopsis thaliana
Glyma.01G018800	AT~TATA-box	TATATA	688	Arabidopsis thaliana
Glyma.01G018800	AT~TATA-box	TATATA	690	Arabidopsis thaliana
Glyma.01G018800	AT~TATA-box	TATATA	692	Arabidopsis thaliana
Glyma.01G018800	AT~TATA-box	TATATA	694	Arabidopsis thaliana
Glyma.01G018800	AT~TATA-box	TATATA	696	Arabidopsis thaliana
Glyma.01G018800	AT~TATA-box	TATATA	698	Arabidopsis thaliana
Glyma.01G018800	AT~TATA-box	TATATA	700	Arabidopsis thaliana
Glyma.01G018800	AT~TATA-box	TATATA	815	Arabidopsis thaliana
Glyma.01G018800	GA-motif	ATAGATAA	740	Arabidopsis thaliana	light responsive element
Glyma.01G018800	3-AF1 binding site	TAAGAGAGGAA	740	Solanum tuberosum	light responsive element
Glyma.09G204100	Myb	TAACTG	924	Arabidopsis thaliana
Glyma.09G204100	ERE	ATTTTAAA	492	Nicotiana glutinos
Glyma.09G204100	ERE	ATTTTAAA	1843	Nicotiana glutinos
Glyma.09G204100	G-Box	CACGTT	2033	Pisum sativum	cis-acting regulatory element involved in light responsiveness
Glyma.09G204100	G-Box	TCCACATGGCA	2427	Triticum aestivum	cis-acting regulatory element involved in light responsiveness
Glyma.09G204100	ABRE3a	TACGTG	103	Zea mays
Glyma.09G204100	A-box	CCGTCC	2589	Petroselinum crispum	cis-acting regulatory element
Glyma.09G204100	TATA-box	ATATAA	96	Brassica oleracea	core promoter element around -30 of transcription start
Glyma.09G204100	TATA-box	TATA	97	Arabidopsis thaliana	core promoter element around -30 of transcription start
Glyma.09G204100	TATA-box	TATACA	113	Helianthus annuus	core promoter element around -30 of transcription start
Glyma.09G204100	TATA-box	TATA	115	Arabidopsis thaliana	core promoter element around -30 of transcription start
Glyma.09G204100	TATA-box	ATATAA	170	Brassica oleracea	core promoter element around -30 of transcription start
Glyma.09G204100	TATA-box	TATA	171	Arabidopsis thaliana	core promoter element around -30 of transcription start
Glyma.09G204100	TATA-box	ATATAA	339	Brassica oleracea	core promoter element around -30 of transcription start
Glyma.09G204100	TATA-box	TATA	340	Arabidopsis thaliana	core promoter element around -30 of transcription start
Glyma.09G204100	TATA-box	TACAAAA	356	Oryza sativa	core promoter element around -30 of transcription start
Glyma.09G204100	TATA-box	ccTATAAAaa	428	Arabidopsis thaliana	core promoter element around -30 of transcription start
Glyma.09G204100	TATA-box	TATAAAA	429	Pisum sativum	core promoter element around -30 of transcription start
Glyma.09G204100	TATA-box	TATAAA	430	Helianthus annuus	core promoter element around -30 of transcription start
Glyma.09G204100	TATA-box	TATAA	431	Arabidopsis thaliana	core promoter element around -30 of transcription start
Glyma.09G204100	TATA-box	TATA	432	Arabidopsis thaliana	core promoter element around -30 of transcription start
Glyma.09G204100	TATA-box	TATTTAAA	444	Arabidopsis thaliana	core promoter element around -30 of transcription start
Glyma.09G204100	TATA-box	ATATAT	449	Brassica napus	core promoter element around -30 of transcription start
Glyma.09G204100	TATA-box	TATATA	450	Arabidopsis thaliana	core promoter element around -30 of transcription start
Glyma.09G204100	TATA-box	ATATAT	451	Brassica napus	core promoter element around -30 of transcription start
Glyma.09G204100	TATA-box	TATA	452	Arabidopsis thaliana	core promoter element around -30 of transcription start
Glyma.09G204100	TATA-box	TACATAAA	457	Oryza sativa	core promoter element around -30 of transcription start
Glyma.09G204100	TATA-box	TACAAAA	534	Oryza sativa	core promoter element around -30 of transcription start
Glyma.09G204100	TATA-box	ATTATA	811	Brassica napus	core promoter element around -30 of transcription start
Glyma.09G204100	TATA-box	TATATAA	812	Arabidopsis thaliana	core promoter element around -30 of transcription start
Glyma.09G204100	TATA-box	TATATA	813	Arabidopsis thaliana	core promoter element around -30 of transcription start
Glyma.09G204100	TATA-box	ATATAA	814	Brassica oleracea	core promoter element around -30 of transcription start
Glyma.09G204100	TATA-box	TATA	815	Arabidopsis thaliana	core promoter element around -30 of transcription start
Glyma.09G204100	TATA-box	TATAAAA	903	Pisum sativum	core promoter element around -30 of transcription start
Glyma.09G204100	TATA-box	TATAAA	904	Helianthus annuus	core promoter element around -30 of transcription start
Glyma.09G204100	TATA-box	TATAA	905	Arabidopsis thaliana	core promoter element around -30 of transcription start
Glyma.09G204100	TATA-box	TATA	906	Arabidopsis thaliana	core promoter element around -30 of transcription start
Glyma.09G204100	TATA-box	ATATAT	966	Brassica napus	core promoter element around -30 of transcription start
Glyma.09G204100	TATA-box	TATA	967	Arabidopsis thaliana	core promoter element around -30 of transcription start
Glyma.09G204100	TATA-box	TATA	994	Arabidopsis thaliana	core promoter element around -30 of transcription start
Glyma.09G204100	TATA-box	ATTATA	1201	Brassica napus	core promoter element around -30 of transcription start
Glyma.09G204100	TATA-box	TATAA	1202	Arabidopsis thaliana	core promoter element around -30 of transcription start
Glyma.09G204100	TATA-box	TATA	1203	Arabidopsis thaliana	core promoter element around -30 of transcription start
Glyma.09G204100	TATA-box	ATATAA	1305	Brassica oleracea	core promoter element around -30 of transcription start
Glyma.09G204100	TATA-box	TATA	1306	Arabidopsis thaliana	core promoter element around -30 of transcription start
Glyma.09G204100	TATA-box	ATTATA	1313	Brassica napus	core promoter element around -30 of transcription start
Glyma.09G204100	TATA-box	TATAA	1314	Arabidopsis thaliana	core promoter element around -30 of transcription start
Glyma.09G204100	TATA-box	TATA	1315	Arabidopsis thaliana	core promoter element around -30 of transcription start
Glyma.09G204100	TATA-box	TATAA	1333	Arabidopsis thaliana	core promoter element around -30 of transcription start
Glyma.09G204100	TATA-box	TATA	1334	Arabidopsis thaliana	core promoter element around -30 of transcription start
Glyma.09G204100	TATA-box	ATATAT	1418	Brassica napus	core promoter element around -30 of transcription start
Glyma.09G204100	TATA-box	TATATA	1419	Arabidopsis thaliana	core promoter element around -30 of transcription start
Glyma.09G204100	TATA-box	ATATAT	1420	Brassica napus	core promoter element around -30 of transcription start
Glyma.09G204100	TATA-box	TATA	1421	Arabidopsis thaliana	core promoter element around -30 of transcription start
Glyma.09G204100	TATA-box	TATTTAAA	1428	Arabidopsis thaliana	core promoter element around -30 of transcription start
Glyma.09G204100	TATA-box	ATATAT	1433	Brassica napus	core promoter element around -30 of transcription start
Glyma.09G204100	TATA-box	TATA	1434	Arabidopsis thaliana	core promoter element around -30 of transcription start
Glyma.09G204100	TATA-box	ATTATA	1445	Brassica napus	core promoter element around -30 of transcription start
Glyma.09G204100	TATA-box	TATAA	1446	Arabidopsis thaliana	core promoter element around -30 of transcription start
Glyma.09G204100	TATA-box	TATA	1447	Arabidopsis thaliana	core promoter element around -30 of transcription start
Glyma.09G204100	TATA-box	TATAAAA	1462	Pisum sativum	core promoter element around -30 of transcription start
Glyma.09G204100	TATA-box	TATAAA	1463	Helianthus annuus	core promoter element around -30 of transcription start
Glyma.09G204100	TATA-box	TATAA	1464	Arabidopsis thaliana	core promoter element around -30 of transcription start
Glyma.09G204100	TATA-box	TATA	1465	Arabidopsis thaliana	core promoter element around -30 of transcription start
Glyma.09G204100	TATA-box	TATAAA	1488	Helianthus annuus	core promoter element around -30 of transcription start
Glyma.09G204100	TATA-box	TATAA	1489	Arabidopsis thaliana	core promoter element around -30 of transcription start
Glyma.09G204100	TATA-box	TATA	1490	Arabidopsis thaliana	core promoter element around -30 of transcription start
Glyma.09G204100	TATA-box	ATATAA	1533	Brassica oleracea	core promoter element around -30 of transcription start
Glyma.09G204100	TATA-box	TATA	1534	Arabidopsis thaliana	core promoter element around -30 of transcription start
Glyma.09G204100	TATA-box	TATAAA	1565	Helianthus annuus	core promoter element around -30 of transcription start
Glyma.09G204100	TATA-box	TATAA	1566	Arabidopsis thaliana	core promoter element around -30 of transcription start
Glyma.09G204100	TATA-box	TATA	1567	Arabidopsis thaliana	core promoter element around -30 of transcription start
Glyma.09G204100	TATA-box	TATAA	1618	Arabidopsis thaliana	core promoter element around -30 of transcription start
Glyma.09G204100	TATA-box	TATA	1619	Arabidopsis thaliana	core promoter element around -30 of transcription start
Glyma.09G204100	TATA-box	TATAAAA	1733	Pisum sativum	core promoter element around -30 of transcription start
Glyma.09G204100	TATA-box	TATAAA	1734	Helianthus annuus	core promoter element around -30 of transcription start
Glyma.09G204100	TATA-box	TATAA	1735	Arabidopsis thaliana	core promoter element around -30 of transcription start
Glyma.09G204100	TATA-box	TATA	1736	Arabidopsis thaliana	core promoter element around -30 of transcription start
Glyma.09G204100	TATA-box	TATA	1769	Arabidopsis thaliana	core promoter element around -30 of transcription start
Glyma.09G204100	TATA-box	TATAAAA	1778	Pisum sativum	core promoter element around -30 of transcription start
Glyma.09G204100	TATA-box	TATAAA	1779	Helianthus annuus	core promoter element around -30 of transcription start
Glyma.09G204100	TATA-box	TATAA	1780	Arabidopsis thaliana	core promoter element around -30 of transcription start
Glyma.09G204100	TATA-box	TATA	1781	Arabidopsis thaliana	core promoter element around -30 of transcription start
Glyma.09G204100	TATA-box	TATAAA	1802	Helianthus annuus	core promoter element around -30 of transcription start
Glyma.09G204100	TATA-box	TATATAA	1803	Arabidopsis thaliana	core promoter element around -30 of transcription start
Glyma.09G204100	TATA-box	TATATA	1804	Arabidopsis thaliana	core promoter element around -30 of transcription start
Glyma.09G204100	TATA-box	ATATAT	1805	Brassica napus	core promoter element around -30 of transcription start
Glyma.09G204100	TATA-box	TATATA	1806	Arabidopsis thaliana	core promoter element around -30 of transcription start
Glyma.09G204100	TATA-box	ATATAT	1807	Brassica napus	core promoter element around -30 of transcription start
Glyma.09G204100	TATA-box	TATATA	1808	Arabidopsis thaliana	core promoter element around -30 of transcription start
Glyma.09G204100	TATA-box	ATATAT	1809	Brassica napus	core promoter element around -30 of transcription start
Glyma.09G204100	TATA-box	TATATA	1810	Arabidopsis thaliana	core promoter element around -30 of transcription start
Glyma.09G204100	TATA-box	ATATAT	1811	Brassica napus	core promoter element around -30 of transcription start
Glyma.09G204100	TATA-box	TATATA	1812	Arabidopsis thaliana	core promoter element around -30 of transcription start
Glyma.09G204100	TATA-box	ATATAT	1813	Brassica napus	core promoter element around -30 of transcription start
Glyma.09G204100	TATA-box	TATATA	1814	Arabidopsis thaliana	core promoter element around -30 of transcription start
Glyma.09G204100	TATA-box	ATATAT	1815	Brassica napus	core promoter element around -30 of transcription start
Glyma.09G204100	TATA-box	TATATA	1816	Arabidopsis thaliana	core promoter element around -30 of transcription start
Glyma.09G204100	TATA-box	ATATAT	1817	Brassica napus	core promoter element around -30 of transcription start
Glyma.09G204100	TATA-box	TATATA	1818	Arabidopsis thaliana	core promoter element around -30 of transcription start
Glyma.09G204100	TATA-box	ATATAT	1819	Brassica napus	core promoter element around -30 of transcription start
Glyma.09G204100	TATA-box	TATATA	1820	Arabidopsis thaliana	core promoter element around -30 of transcription start
Glyma.09G204100	TATA-box	ATATAT	1821	Brassica napus	core promoter element around -30 of transcription start
Glyma.09G204100	TATA-box	TATATA	1822	Arabidopsis thaliana	core promoter element around -30 of transcription start
Glyma.09G204100	TATA-box	ATATAT	1823	Brassica napus	core promoter element around -30 of transcription start
Glyma.09G204100	TATA-box	TATATA	1824	Arabidopsis thaliana	core promoter element around -30 of transcription start
Glyma.09G204100	TATA-box	ATATAT	1825	Brassica napus	core promoter element around -30 of transcription start
Glyma.09G204100	TATA-box	TATATA	1826	Arabidopsis thaliana	core promoter element around -30 of transcription start
Glyma.09G204100	TATA-box	ATATAT	1827	Brassica napus	core promoter element around -30 of transcription start
Glyma.09G204100	TATA-box	TATATA	1828	Arabidopsis thaliana	core promoter element around -30 of transcription start
Glyma.09G204100	TATA-box	ATATAA	1829	Brassica oleracea	core promoter element around -30 of transcription start
Glyma.09G204100	TATA-box	TATA	1830	Arabidopsis thaliana	core promoter element around -30 of transcription start
Glyma.09G204100	TATA-box	ATTATA	1849	Brassica napus	core promoter element around -30 of transcription start
Glyma.09G204100	TATA-box	TATAA	1850	Arabidopsis thaliana	core promoter element around -30 of transcription start
Glyma.09G204100	TATA-box	TATA	1851	Arabidopsis thaliana	core promoter element around -30 of transcription start
Glyma.09G204100	TATA-box	ATTATA	1861	Brassica napus	core promoter element around -30 of transcription start
Glyma.09G204100	TATA-box	TATAA	1862	Arabidopsis thaliana	core promoter element around -30 of transcription start
Glyma.09G204100	TATA-box	TATA	1863	Arabidopsis thaliana	core promoter element around -30 of transcription start
Glyma.09G204100	TATA-box	ATTATA	1866	Brassica napus	core promoter element around -30 of transcription start
Glyma.09G204100	TATA-box	TATAA	1867	Arabidopsis thaliana	core promoter element around -30 of transcription start
Glyma.09G204100	TATA-box	TATA	1868	Arabidopsis thaliana	core promoter element around -30 of transcription start
Glyma.09G204100	TATA-box	ATATAT	1875	Brassica napus	core promoter element around -30 of transcription start
Glyma.09G204100	TATA-box	TATATA	1876	Arabidopsis thaliana	core promoter element around -30 of transcription start
Glyma.09G204100	TATA-box	ATATAT	1877	Brassica napus	core promoter element around -30 of transcription start
Glyma.09G204100	TATA-box	TATATA	1878	Arabidopsis thaliana	core promoter element around -30 of transcription start
Glyma.09G204100	TATA-box	ATATAA	1879	Brassica oleracea	core promoter element around -30 of transcription start
Glyma.09G204100	TATA-box	TATA	1880	Arabidopsis thaliana	core promoter element around -30 of transcription start
Glyma.09G204100	TATA-box	TATATAA	1937	Arabidopsis thaliana	core promoter element around -30 of transcription start
Glyma.09G204100	TATA-box	TATATA	1938	Arabidopsis thaliana	core promoter element around -30 of transcription start
Glyma.09G204100	TATA-box	ATATAA	1939	Brassica oleracea	core promoter element around -30 of transcription start
Glyma.09G204100	TATA-box	TATA	1940	Arabidopsis thaliana	core promoter element around -30 of transcription start
Glyma.09G204100	AACA_motif	TAACAAACTCCA	297	Oryza sativa	involved in endosperm-specific negative expression
Glyma.09G204100	AACA_motif	TAACAAACTCCA	743	Oryza sativa	involved in endosperm-specific negative expression
Glyma.09G204100	WUN-motif	CCATTTCAA	678	Nicotiana glutinosa
Glyma.09G204100	MYB recognition site	CCGTTG	2764	Arabidopsis thaliana
Glyma.09G204100	G-box	TACGTG	103	Arabidopsis thaliana	cis-acting regulatory element involved in light responsiveness
Glyma.09G204100	G-box	GCCACGTGGA	2427	Arabidopsis thaliana	cis-acting regulatory element involved in light responsiveness
Glyma.09G204100	TC-rich repeats	GTTTTCTTAC	1988	Nicotiana tabacum	cis-acting element involved in defense and stress responsiveness
Glyma.09G204100	W box	TTGACC	892	Arabidopsis thaliana
Glyma.09G204100	CCAAT-box	CAACGG	2764	Hordeum vulgare	MYBHv1 binding site
Glyma.09G204100	MYB-like sequence	TAACCA	129	Arabidopsis thaliana
Glyma.09G204100	MYB-like sequence	TAACCA	662	Arabidopsis thaliana
Glyma.09G204100	MYB-like sequence	TAACCA	942	Arabidopsis thaliana
Glyma.09G204100	MYC	CATTTG	477	Arabidopsis thaliana
Glyma.09G204100	MYC	CATGTG	2429	Arabidopsis thaliana
Glyma.09G204100	CAT-box	GCCACT	1979	Arabidopsis thaliana	cis-acting regulatory element related to meristem expression
Glyma.09G204100	CAAT-box	CAAT	14	Nicotiana glutinosa
Glyma.09G204100	CAAT-box	CAAAT	57	Pisum sativum	common cis-acting element in promoter and enhancer regions
Glyma.09G204100	CAAT-box	CAAT	65	Nicotiana glutinosa
Glyma.09G204100	CAAT-box	CAAAT	126	Pisum sativum	common cis-acting element in promoter and enhancer regions
Glyma.09G204100	CAAT-box	CAAT	223	Nicotiana glutinosa
Glyma.09G204100	CAAT-box	CAAAT	269	Pisum sativum	common cis-acting element in promoter and enhancer regions
Glyma.09G204100	CAAT-box	CAAAT	287	Pisum sativum	common cis-acting element in promoter and enhancer regions
Glyma.09G204100	CAAT-box	CCAAT	290	Arabidopsis thaliana	common cis-acting element in promoter and enhancer regions
Glyma.09G204100	CAAT-box	CAAT	349	Nicotiana glutinosa
Glyma.09G204100	CAAT-box	CAAT	353	Nicotiana glutinosa
Glyma.09G204100	CAAT-box	CAAT	376	Nicotiana glutinosa
Glyma.09G204100	CAAT-box	CAAT	393	Nicotiana glutinosa
Glyma.09G204100	CAAT-box	CAAAT	478	Pisum sativum	common cis-acting element in promoter and enhancer regions
Glyma.09G204100	CAAT-box	CAAAT	530	Pisum sativum	common cis-acting element in promoter and enhancer regions
Glyma.09G204100	CAAT-box	CAAAT	554	Pisum sativum	common cis-acting element in promoter and enhancer regions
Glyma.09G204100	CAAT-box	CAAAT	659	Pisum sativum	common cis-acting element in promoter and enhancer regions
Glyma.09G204100	CAAT-box	CAAT	668	Nicotiana glutinosa
Glyma.09G204100	CAAT-box	CAAT	730	Nicotiana glutinosa
Glyma.09G204100	CAAT-box	CCAAT	771	Arabidopsis thaliana	common cis-acting element in promoter and enhancer regions
Glyma.09G204100	CAAT-box	CAAT	794	Nicotiana glutinosa
Glyma.09G204100	CAAT-box	CAAAT	915	Pisum sativum	common cis-acting element in promoter and enhancer regions
Glyma.09G204100	CAAT-box	CAAAT	929	Pisum sativum	common cis-acting element in promoter and enhancer regions
Glyma.09G204100	CAAT-box	CAAAT	1006	Pisum sativum	common cis-acting element in promoter and enhancer regions
Glyma.09G204100	CAAT-box	CAAT	1052	Nicotiana glutinosa
Glyma.09G204100	CAAT-box	CAAT	1056	Nicotiana glutinosa
Glyma.09G204100	CAAT-box	CAAAT	1135	Pisum sativum	common cis-acting element in promoter and enhancer regions
Glyma.09G204100	CAAT-box	CAAT	1175	Nicotiana glutinosa
Glyma.09G204100	CAAT-box	CAAT	1181	Nicotiana glutinosa
Glyma.09G204100	CAAT-box	CAAT	1416	Nicotiana glutinosa
Glyma.09G204100	CAAT-box	CAAT	1424	Nicotiana glutinosa
Glyma.09G204100	CAAT-box	CAAAT	1437	Pisum sativum	common cis-acting element in promoter and enhancer regions
Glyma.09G204100	CAAT-box	CAAT	1856	Nicotiana glutinosa
Glyma.09G204100	CAAT-box	CAAT	1873	Nicotiana glutinosa
Glyma.09G204100	CAAT-box	CAAT	1912	Nicotiana glutinosa
Glyma.09G204100	CAAT-box	CCAAT	2063	Arabidopsis thaliana	common cis-acting element in promoter and enhancer regions
Glyma.09G204100	CAAT-box	CAAT	2064	Nicotiana glutinosa
Glyma.09G204100	CAAT-box	CCAAT	2299	Arabidopsis thaliana	common cis-acting element in promoter and enhancer regions
Glyma.09G204100	CAAT-box	CAAT	2300	Nicotiana glutinosa
Glyma.09G204100	CAAT-box	CAAT	2458	Nicotiana glutinosa
Glyma.09G204100	TCCC-motif	TCTCCCT	2090	Spinacia oleracea	part of a light responsive element
Glyma.09G204100	AT~TATA-box	TATATA	450	Arabidopsis thaliana
Glyma.09G204100	AT~TATA-box	TATATA	813	Arabidopsis thaliana
Glyma.09G204100	AT~TATA-box	TATATA	1419	Arabidopsis thaliana
Glyma.09G204100	AT~TATA-box	TATATAAA	1802	Arabidopsis thaliana
Glyma.09G204100	AT~TATA-box	TATATA	1804	Arabidopsis thaliana
Glyma.09G204100	AT~TATA-box	TATATA	1806	Arabidopsis thaliana
Glyma.09G204100	AT~TATA-box	TATATA	1808	Arabidopsis thaliana
Glyma.09G204100	AT~TATA-box	TATATA	1810	Arabidopsis thaliana
Glyma.09G204100	AT~TATA-box	TATATA	1812	Arabidopsis thaliana
Glyma.09G204100	AT~TATA-box	TATATA	1814	Arabidopsis thaliana
Glyma.09G204100	AT~TATA-box	TATATA	1816	Arabidopsis thaliana
Glyma.09G204100	AT~TATA-box	TATATA	1818	Arabidopsis thaliana
Glyma.09G204100	AT~TATA-box	TATATA	1820	Arabidopsis thaliana
Glyma.09G204100	AT~TATA-box	TATATA	1822	Arabidopsis thaliana
Glyma.09G204100	AT~TATA-box	TATATA	1824	Arabidopsis thaliana
Glyma.09G204100	AT~TATA-box	TATATA	1826	Arabidopsis thaliana
Glyma.09G204100	AT~TATA-box	TATATA	1828	Arabidopsis thaliana
Glyma.09G204100	AT~TATA-box	TATATA	1876	Arabidopsis thaliana
Glyma.09G204100	AT~TATA-box	TATATA	1878	Arabidopsis thaliana
Glyma.09G204100	AT~TATA-box	TATATA	1938	Arabidopsis thaliana
Glyma.09G204100	TGACG-motif	TGACG	2413	Hordeum vulgare	cis-acting regulatory element involved in the MeJA-responsiveness
Glyma.09G204100	TGACG-motif	TGACG	2443	Hordeum vulgare	cis-acting regulatory element involved in the MeJA-responsiveness
Glyma.09G204100	TGACG-motif	TGACG	2455	Hordeum vulgare	cis-acting regulatory element involved in the MeJA-responsiveness
Glyma.09G204100	TGACG-motif	TGACG	2527	Hordeum vulgare	cis-acting regulatory element involved in the MeJA-responsiveness
Glyma.09G204100	TGACG-motif	TGACG	2581	Hordeum vulgare	cis-acting regulatory element involved in the MeJA-responsiveness
Glyma.09G204100	TGACG-motif	TGACG	2719	Hordeum vulgare	cis-acting regulatory element involved in the MeJA-responsiveness
Glyma.09G204100	TGACG-motif	TGACG	2749	Hordeum vulgare	cis-acting regulatory element involved in the MeJA-responsiveness
Glyma.09G204100	TGACG-motif	TGACG	2776	Hordeum vulgare	cis-acting regulatory element involved in the MeJA-responsiveness
Glyma.09G204100	STRE	AGGGG	692	Arabidopsis thaliana
Glyma.09G204100	STRE	AGGGG	899	Arabidopsis thaliana
Glyma.09G204100	STRE	AGGGG	2257	Arabidopsis thaliana
Glyma.09G204100	Gap-box	CAAATGAA(A/G)A	473	Arabidopsis thaliana	part of a light responsive element
Glyma.09G204100	I-box	gGATAAGGTG	1184	Zea mays	part of a light responsive element
Glyma.09G204100	Unnamed__2	CCCCGG	2293	Zea mays
Glyma.09G204100	Unnamed__4	CTCC	152	Petroselinum hortense
Glyma.09G204100	Unnamed__4	CTCC	304	Petroselinum hortense
Glyma.09G204100	Unnamed__4	CTCC	675	Petroselinum hortense
Glyma.09G204100	Unnamed__4	CTCC	750	Petroselinum hortense
Glyma.09G204100	Unnamed__4	CTCC	838	Petroselinum hortense
Glyma.09G204100	Unnamed__4	CTCC	1092	Petroselinum hortense
Glyma.09G204100	Unnamed__4	CTCC	2091	Petroselinum hortense
Glyma.09G204100	Unnamed__4	CTCC	2097	Petroselinum hortense
Glyma.09G204100	Unnamed__4	CTCC	2104	Petroselinum hortense
Glyma.09G204100	Unnamed__4	CTCC	2120	Petroselinum hortense
Glyma.09G204100	Unnamed__4	CTCC	2131	Petroselinum hortense
Glyma.09G204100	Unnamed__4	CTCC	2146	Petroselinum hortense
Glyma.09G204100	Unnamed__4	CTCC	2152	Petroselinum hortense
Glyma.09G204100	Unnamed__4	CTCC	2170	Petroselinum hortense
Glyma.09G204100	Unnamed__4	CTCC	2217	Petroselinum hortense
Glyma.09G204100	Unnamed__4	CTCC	2221	Petroselinum hortense
Glyma.09G204100	Unnamed__4	CTCC	2248	Petroselinum hortense
Glyma.09G204100	Unnamed__4	CTCC	2260	Petroselinum hortense
Glyma.09G204100	Unnamed__4	CTCC	2278	Petroselinum hortense
Glyma.09G204100	Unnamed__4	CTCC	2305	Petroselinum hortense
Glyma.09G204100	Unnamed__4	CTCC	2308	Petroselinum hortense
Glyma.09G204100	Unnamed__4	CTCC	2312	Petroselinum hortense
Glyma.09G204100	Unnamed__4	CTCC	2337	Petroselinum hortense
Glyma.09G204100	Unnamed__4	CTCC	2467	Petroselinum hortense
Glyma.09G204100	Unnamed__4	CTCC	2474	Petroselinum hortense
Glyma.09G204100	Unnamed__4	CTCC	2564	Petroselinum hortense
Glyma.09G204100	Unnamed__4	CTCC	2578	Petroselinum hortense
Glyma.09G204100	Unnamed__4	CTCC	2596	Petroselinum hortense
Glyma.09G204100	Unnamed__4	CTCC	2617	Petroselinum hortense
Glyma.09G204100	Unnamed__4	CTCC	2732	Petroselinum hortense
Glyma.09G204100	P-box	CCTTTTG	854	Oryza sativa	gibberellin-responsive element
Glyma.09G204100	DRE core	GCCGAC	2288	Arabidopsis thaliana
Glyma.09G204100	DRE core	GCCGAC	2438	Arabidopsis thaliana
Glyma.09G204100	DRE core	GCCGAC	2621	Arabidopsis thaliana
Glyma.09G204100	DRE core	GCCGAC	2708	Arabidopsis thaliana
Glyma.09G204100	NON	CAACGGCCACG	2764	Nicotiana tabacum
Glyma.09G204100	Box 4	ATTAAT	439	Petroselinum crispum	part of a conserved DNA module involved in light responsiveness
Glyma.09G204100	Box 4	ATTAAT	947	Petroselinum crispum	part of a conserved DNA module involved in light responsiveness
Glyma.09G204100	Box 4	ATTAAT	1105	Petroselinum crispum	part of a conserved DNA module involved in light responsiveness
Glyma.09G204100	Box 4	ATTAAT	1177	Petroselinum crispum	part of a conserved DNA module involved in light responsiveness
Glyma.09G204100	Box 4	ATTAAT	1761	Petroselinum crispum	part of a conserved DNA module involved in light responsiveness
Glyma.09G204100	GT1-motif	GGTTAA	594	Arabidopsis thaliana	light responsive element
Glyma.09G204100	GT1-motif	GGTTAAT	663	Avena sativa	light responsive element
Glyma.09G204100	CCGTCC motif	CCGTCC	2589	Nicotiana tabacum
Glyma.09G204100	MYB	TAACCA	129	Arabidopsis thaliana
Glyma.09G204100	MYB	TAACCA	662	Arabidopsis thaliana
Glyma.09G204100	MYB	CAACCA	868	Arabidopsis thaliana
Glyma.09G204100	MYB	TAACCA	942	Arabidopsis thaliana
Glyma.09G204100	MYB	CAACAG	1696	Arabidopsis thaliana
Glyma.09G204100	MYB	CAACCA	2179	Arabidopsis thaliana
Glyma.09G204100	CGTCA-motif	CGTCA	2413	Hordeum vulgare	cis-acting regulatory element involved in the MeJA-responsiveness
Glyma.09G204100	CGTCA-motif	CGTCA	2443	Hordeum vulgare	cis-acting regulatory element involved in the MeJA-responsiveness
Glyma.09G204100	CGTCA-motif	CGTCA	2455	Hordeum vulgare	cis-acting regulatory element involved in the MeJA-responsiveness
Glyma.09G204100	CGTCA-motif	CGTCA	2527	Hordeum vulgare	cis-acting regulatory element involved in the MeJA-responsiveness
Glyma.09G204100	CGTCA-motif	CGTCA	2581	Hordeum vulgare	cis-acting regulatory element involved in the MeJA-responsiveness
Glyma.09G204100	CGTCA-motif	CGTCA	2719	Hordeum vulgare	cis-acting regulatory element involved in the MeJA-responsiveness
Glyma.09G204100	CGTCA-motif	CGTCA	2749	Hordeum vulgare	cis-acting regulatory element involved in the MeJA-responsiveness
Glyma.09G204100	CGTCA-motif	CGTCA	2776	Hordeum vulgare	cis-acting regulatory element involved in the MeJA-responsiveness
Glyma.09G204100	CARE	CAACTCAC	1367	Oryza sativa
Glyma.09G204100	O2-site	GATGACATGG	2458	Zea mays	cis-acting regulatory element involved in zein metabolism regulation
Glyma.09G204100	ABRE	ACGTG	103	Arabidopsis thaliana	cis-acting element involved in the abscisic acid responsiveness
Glyma.09G204100	ABRE	ACGTG	2033	Arabidopsis thaliana	cis-acting element involved in the abscisic acid responsiveness
Glyma.09G204100	ARE	AAACCA	318	Zea mays	cis-acting regulatory element essential for the anaerobic induction
Glyma.09G204100	ARE	AAACCA	685	Zea mays	cis-acting regulatory element essential for the anaerobic induction
Glyma.09G204100	ABRE4	CACGTA	103	Zea mays
Glyma.09G204100	WRE3	CCACCT	2206	Pisum sativum
Glyma.09G204100	CCGTCC-box	CCGTCC	2589	Petroselinum hortense
Glyma.09G204100	3-AF1 binding site	TAAGAGAGGAA	2004	Solanum tuberosum	light responsive element
Glyma.09G204100	GC-motif	CCCCCG	2027	Zea mays	enhancer-like element involved in anoxic specific inducibility
Glyma.09G204100		motif_sequence	574	organism	short_function
Glyma.09G204100		motif_sequence	651	organism	short_function
Glyma.09G204100		motif_sequence	838	organism	short_function
Glyma.09G204100		motif_sequence	1117	organism	short_function
Glyma.09G204100		motif_sequence	1152	organism	short_function
Glyma.09G204100		motif_sequence	1263	organism	short_function
Glyma.09G204100		motif_sequence	1983	organism	short_function
Glyma.09G204100		motif_sequence	2089	organism	short_function
Glyma.09G204100		motif_sequence	2095	organism	short_function
Glyma.09G204100		motif_sequence	2118	organism	short_function
Glyma.09G204100		motif_sequence	2465	organism	short_function
Glyma.09G204100		motif_sequence	2633	organism	short_function
Glyma.09G204100		motif_sequence	2687	organism	short_function
Glyma.09G204100		motif_sequence	2702	organism	short_function
Glyma.09G204100	TATA	TATAAAAT	1534	Arabidopsis thaliana
Glyma.09G204100	AAGAA-motif	gGTAAAGAAA	590	Avena sativa
Glyma.09G204100	AAGAA-motif	GAAAGAA	1988	Avena sativa
Glyma.09G204100	Unnamed__1	CGTGG	2329	Zea mays
Glyma.09G204100	Unnamed__1	CGTGG	2484	Zea mays
Glyma.09G204100	Myb-binding site	CAACAG	1696	Nicotiana tabacum
Glyma.09G204100	as-1	TGACG	2413	Arabidopsis thaliana
Glyma.09G204100	as-1	TGACG	2443	Arabidopsis thaliana
Glyma.09G204100	as-1	TGACG	2455	Arabidopsis thaliana
Glyma.09G204100	as-1	TGACG	2527	Arabidopsis thaliana
Glyma.09G204100	as-1	TGACG	2581	Arabidopsis thaliana
Glyma.09G204100	as-1	TGACG	2719	Arabidopsis thaliana
Glyma.09G204100	as-1	TGACG	2749	Arabidopsis thaliana
Glyma.09G204100	as-1	TGACG	2776	Arabidopsis thaliana
Glyma.17G229900	WRE3	CCACCT	790	Pisum sativum
Glyma.17G229900	O2-site	GATGA(C/T)(A/G)TG(A/G)	1959	Zea mays	cis-acting regulatory element involved in zein metabolism regulation
Glyma.17G229900	ERE	ATTTTAAA	9	Nicotiana glutinos
Glyma.17G229900	ERE	ATTTTAAA	71	Nicotiana glutinos
Glyma.17G229900	ERE	ATTTTAAA	274	Nicotiana glutinos
Glyma.17G229900	CAAT-box	CAAT	90	Nicotiana glutinosa
Glyma.17G229900	CAAT-box	CAAT	92	Nicotiana glutinosa
Glyma.17G229900	CAAT-box	CAAT	154	Nicotiana glutinosa
Glyma.17G229900	CAAT-box	CAAT	180	Nicotiana glutinosa
Glyma.17G229900	CAAT-box	CAAAT	188	Pisum sativum	common cis-acting element in promoter and enhancer regions
Glyma.17G229900	CAAT-box	CAAT	199	Nicotiana glutinosa
Glyma.17G229900	CAAT-box	CAAAT	217	Pisum sativum	common cis-acting element in promoter and enhancer regions
Glyma.17G229900	CAAT-box	CAAT	241	Nicotiana glutinosa
Glyma.17G229900	CAAT-box	CAAAT	294	Pisum sativum	common cis-acting element in promoter and enhancer regions
Glyma.17G229900	CAAT-box	CAAT	441	Nicotiana glutinosa
Glyma.17G229900	CAAT-box	CAAT	449	Nicotiana glutinosa
Glyma.17G229900	CAAT-box	CAAT	474	Nicotiana glutinosa
Glyma.17G229900	CAAT-box	CAAT	479	Nicotiana glutinosa
Glyma.17G229900	CAAT-box	CAAT	556	Nicotiana glutinosa
Glyma.17G229900	CAAT-box	CAAT	632	Nicotiana glutinosa
Glyma.17G229900	CAAT-box	CAAT	640	Nicotiana glutinosa
Glyma.17G229900	CAAT-box	CAAT	660	Nicotiana glutinosa
Glyma.17G229900	CAAT-box	CAAT	747	Nicotiana glutinosa
Glyma.17G229900	CAAT-box	CAAAT	782	Pisum sativum	common cis-acting element in promoter and enhancer regions
Glyma.17G229900	CAAT-box	CAAT	858	Nicotiana glutinosa
Glyma.17G229900	CAAT-box	CAAAT	871	Pisum sativum	common cis-acting element in promoter and enhancer regions
Glyma.17G229900	CAAT-box	CAAT	904	Nicotiana glutinosa
Glyma.17G229900	CAAT-box	CCAAT	924	Arabidopsis thaliana	common cis-acting element in promoter and enhancer regions
Glyma.17G229900	CAAT-box	CAAT	925	Nicotiana glutinosa
Glyma.17G229900	CAAT-box	CAAT	945	Nicotiana glutinosa
Glyma.17G229900	CAAT-box	CAAT	972	Nicotiana glutinosa
Glyma.17G229900	CAAT-box	CAAT	1166	Nicotiana glutinosa
Glyma.17G229900	CAAT-box	CAAAT	1168	Pisum sativum	common cis-acting element in promoter and enhancer regions
Glyma.17G229900	CAAT-box	CAAAT	1267	Pisum sativum	common cis-acting element in promoter and enhancer regions
Glyma.17G229900	CAAT-box	CCAAT	1360	Arabidopsis thaliana	common cis-acting element in promoter and enhancer regions
Glyma.17G229900	CAAT-box	CAAT	1361	Nicotiana glutinosa
Glyma.17G229900	CAAT-box	CAAAT	1370	Pisum sativum	common cis-acting element in promoter and enhancer regions
Glyma.17G229900	CAAT-box	CAAAT	1514	Pisum sativum	common cis-acting element in promoter and enhancer regions
Glyma.17G229900	CAAT-box	CAAT	1520	Nicotiana glutinosa
Glyma.17G229900	CAAT-box	CAAT	1592	Nicotiana glutinosa
Glyma.17G229900	CAAT-box	CAAAT	1628	Pisum sativum	common cis-acting element in promoter and enhancer regions
Glyma.17G229900	CAAT-box	CAAT	1659	Nicotiana glutinosa
Glyma.17G229900	CAAT-box	CAAT	1841	Nicotiana glutinosa
Glyma.17G229900	CAAT-box	CAAT	1904	Nicotiana glutinosa
Glyma.17G229900	CAAT-box	CAAAT	1960	Pisum sativum	common cis-acting element in promoter and enhancer regions
Glyma.17G229900	CAAT-box	CAAAT	1968	Pisum sativum	common cis-acting element in promoter and enhancer regions
Glyma.17G229900	CAAT-box	CAAAT	2104	Pisum sativum	common cis-acting element in promoter and enhancer regions
Glyma.17G229900	CAAT-box	CAAT	2132	Nicotiana glutinosa
Glyma.17G229900	CAAT-box	CAAT	2426	Nicotiana glutinosa
Glyma.17G229900	CAAT-box	CAAT	2512	Nicotiana glutinosa
Glyma.17G229900	CAAT-box	CAAT	2550	Nicotiana glutinosa
Glyma.17G229900	LTR	CCGAAA	702	Hordeum vulgare	low-temperature responsiveness
Glyma.17G229900	CTAG-motif	ACTAGCAGAA	697	Avena sativa
Glyma.17G229900	TGACG-motif	TGACG	610	Hordeum vulgare	MeJA-responsiveness
Glyma.17G229900	TGACG-motif	TGACG	1159	Hordeum vulgare	MeJA-responsiveness
Glyma.17G229900	TGACG-motif	TGACG	1662	Hordeum vulgare	MeJA-responsiveness
Glyma.17G229900	TGACG-motif	TGACG	1770	Hordeum vulgare	MeJA-responsiveness
Glyma.17G229900	chs-CMA2c	ATATACGTGAAGG	2451	Daucus carota	part of a light responsive element
Glyma.17G229900	GTGGC-motif	CATCGTGTGGC	2149	Arabidopsis thaliana	part of a light responsive element
Glyma.17G229900	Unnamed__6	taTAAATATct	1098	Zea mays
Glyma.17G229900	TGA-element	AACGAC	2342	Brassica oleracea	auxin-responsive element
Glyma.17G229900	CCGTCC-box	CCGTCC	1717	Petroselinum hortense
Glyma.17G229900	TATA-box	ATTATA	48	Brassica napus	core promoter element around -30 of transcription start
Glyma.17G229900	TATA-box	TATAA	49	Arabidopsis thaliana	core promoter element around -30 of transcription start
Glyma.17G229900	TATA-box	TATA	50	Arabidopsis thaliana	core promoter element around -30 of transcription start
Glyma.17G229900	TATA-box	ATATAA	123	Brassica oleracea	core promoter element around -30 of transcription start
Glyma.17G229900	TATA-box	TATA	124	Arabidopsis thaliana	core promoter element around -30 of transcription start
Glyma.17G229900	TATA-box	TATAAATA	205	Daucus carota	core promoter element around -30 of transcription start
Glyma.17G229900	TATA-box	TATAAAT	206	Brassica juncea	core promoter element around -30 of transcription start
Glyma.17G229900	TATA-box	TATAAA	207	Helianthus annuus	core promoter element around -30 of transcription start
Glyma.17G229900	TATA-box	TATAA	208	Arabidopsis thaliana	core promoter element around -30 of transcription start
Glyma.17G229900	TATA-box	TATA	209	Arabidopsis thaliana	core promoter element around -30 of transcription start
Glyma.17G229900	TATA-box	ATTATA	258	Brassica napus	core promoter element around -30 of transcription start
Glyma.17G229900	TATA-box	TATAA	259	Arabidopsis thaliana	core promoter element around -30 of transcription start
Glyma.17G229900	TATA-box	TATA	260	Arabidopsis thaliana	core promoter element around -30 of transcription start
Glyma.17G229900	TATA-box	TATATA	363	Arabidopsis thaliana	core promoter element around -30 of transcription start
Glyma.17G229900	TATA-box	ATATAT	364	Brassica napus	core promoter element around -30 of transcription start
Glyma.17G229900	TATA-box	TATATA	365	Arabidopsis thaliana	core promoter element around -30 of transcription start
Glyma.17G229900	TATA-box	ATATAT	366	Brassica napus	core promoter element around -30 of transcription start
Glyma.17G229900	TATA-box	TATATA	367	Arabidopsis thaliana	core promoter element around -30 of transcription start
Glyma.17G229900	TATA-box	ATATAT	368	Brassica napus	core promoter element around -30 of transcription start
Glyma.17G229900	TATA-box	TATATA	369	Arabidopsis thaliana	core promoter element around -30 of transcription start
Glyma.17G229900	TATA-box	ATATAT	370	Brassica napus	core promoter element around -30 of transcription start
Glyma.17G229900	TATA-box	TATATA	371	Arabidopsis thaliana	core promoter element around -30 of transcription start
Glyma.17G229900	TATA-box	ATATAT	372	Brassica napus	core promoter element around -30 of transcription start
Glyma.17G229900	TATA-box	TATATA	373	Arabidopsis thaliana	core promoter element around -30 of transcription start
Glyma.17G229900	TATA-box	ATATAT	374	Brassica napus	core promoter element around -30 of transcription start
Glyma.17G229900	TATA-box	TATATA	375	Arabidopsis thaliana	core promoter element around -30 of transcription start
Glyma.17G229900	TATA-box	ATATAT	376	Brassica napus	core promoter element around -30 of transcription start
Glyma.17G229900	TATA-box	TATATA	377	Arabidopsis thaliana	core promoter element around -30 of transcription start
Glyma.17G229900	TATA-box	ATATAT	378	Brassica napus	core promoter element around -30 of transcription start
Glyma.17G229900	TATA-box	TATATA	379	Arabidopsis thaliana	core promoter element around -30 of transcription start
Glyma.17G229900	TATA-box	ATATAT	380	Brassica napus	core promoter element around -30 of transcription start
Glyma.17G229900	TATA-box	TATATA	381	Arabidopsis thaliana	core promoter element around -30 of transcription start
Glyma.17G229900	TATA-box	ATATAT	382	Brassica napus	core promoter element around -30 of transcription start
Glyma.17G229900	TATA-box	TATATA	383	Arabidopsis thaliana	core promoter element around -30 of transcription start
Glyma.17G229900	TATA-box	ATATAT	384	Brassica napus	core promoter element around -30 of transcription start
Glyma.17G229900	TATA-box	TATATA	385	Arabidopsis thaliana	core promoter element around -30 of transcription start
Glyma.17G229900	TATA-box	ATATAT	386	Brassica napus	core promoter element around -30 of transcription start
Glyma.17G229900	TATA-box	TATATA	387	Arabidopsis thaliana	core promoter element around -30 of transcription start
Glyma.17G229900	TATA-box	ATATAT	388	Brassica napus	core promoter element around -30 of transcription start
Glyma.17G229900	TATA-box	TATATA	389	Arabidopsis thaliana	core promoter element around -30 of transcription start
Glyma.17G229900	TATA-box	ATATAT	390	Brassica napus	core promoter element around -30 of transcription start
Glyma.17G229900	TATA-box	TATA	391	Arabidopsis thaliana	core promoter element around -30 of transcription start
Glyma.17G229900	TATA-box	TATAAAA	412	Pisum sativum	core promoter element around -30 of transcription start
Glyma.17G229900	TATA-box	TATAAA	413	Helianthus annuus	core promoter element around -30 of transcription start
Glyma.17G229900	TATA-box	TATAA	414	Arabidopsis thaliana	core promoter element around -30 of transcription start
Glyma.17G229900	TATA-box	TATA	415	Arabidopsis thaliana	core promoter element around -30 of transcription start
Glyma.17G229900	TATA-box	TATATA	684	Arabidopsis thaliana	core promoter element around -30 of transcription start
Glyma.17G229900	TATA-box	ATATAT	685	Brassica napus	core promoter element around -30 of transcription start
Glyma.17G229900	TATA-box	TATATA	686	Arabidopsis thaliana	core promoter element around -30 of transcription start
Glyma.17G229900	TATA-box	ATATAT	687	Brassica napus	core promoter element around -30 of transcription start
Glyma.17G229900	TATA-box	TATATA	688	Arabidopsis thaliana	core promoter element around -30 of transcription start
Glyma.17G229900	TATA-box	TATA	690	Arabidopsis thaliana	core promoter element around -30 of transcription start
Glyma.17G229900	TATA-box	ccTATAAAaa	957	Arabidopsis thaliana	core promoter element around -30 of transcription start
Glyma.17G229900	TATA-box	TATAAAA	958	Pisum sativum	core promoter element around -30 of transcription start
Glyma.17G229900	TATA-box	TATAAA	959	Helianthus annuus	core promoter element around -30 of transcription start
Glyma.17G229900	TATA-box	TATAA	960	Arabidopsis thaliana	core promoter element around -30 of transcription start
Glyma.17G229900	TATA-box	TATA	961	Arabidopsis thaliana	core promoter element around -30 of transcription start
Glyma.17G229900	TATA-box	taTATAAAtc	973	Arabidopsis thaliana	core promoter element around -30 of transcription start
Glyma.17G229900	TATA-box	TATAAAT	974	Brassica juncea	core promoter element around -30 of transcription start
Glyma.17G229900	TATA-box	TATAAA	975	Helianthus annuus	core promoter element around -30 of transcription start
Glyma.17G229900	TATA-box	TATATAA	976	Arabidopsis thaliana	core promoter element around -30 of transcription start
Glyma.17G229900	TATA-box	TATATA	977	Arabidopsis thaliana	core promoter element around -30 of transcription start
Glyma.17G229900	TATA-box	TATA	979	Arabidopsis thaliana	core promoter element around -30 of transcription start
Glyma.17G229900	TATA-box	TATA	1016	Arabidopsis thaliana	core promoter element around -30 of transcription start
Glyma.17G229900	TATA-box	TATAA	1030	Arabidopsis thaliana	core promoter element around -30 of transcription start
Glyma.17G229900	TATA-box	TATA	1031	Arabidopsis thaliana	core promoter element around -30 of transcription start
Glyma.17G229900	TATA-box	ATTATA	1096	Brassica napus	core promoter element around -30 of transcription start
Glyma.17G229900	TATA-box	TATAA	1097	Arabidopsis thaliana	core promoter element around -30 of transcription start
Glyma.17G229900	TATA-box	TATA	1098	Arabidopsis thaliana	core promoter element around -30 of transcription start
Glyma.17G229900	TATA-box	TATAA	1173	Arabidopsis thaliana	core promoter element around -30 of transcription start
Glyma.17G229900	TATA-box	TATA	1174	Arabidopsis thaliana	core promoter element around -30 of transcription start
Glyma.17G229900	TATA-box	TACAAAA	1280	Oryza sativa	core promoter element around -30 of transcription start
Glyma.17G229900	TATA-box	TATA	1342	Arabidopsis thaliana	core promoter element around -30 of transcription start
Glyma.17G229900	TATA-box	ATTATA	1373	Brassica napus	core promoter element around -30 of transcription start
Glyma.17G229900	TATA-box	TATAA	1374	Arabidopsis thaliana	core promoter element around -30 of transcription start
Glyma.17G229900	TATA-box	TATA	1375	Arabidopsis thaliana	core promoter element around -30 of transcription start
Glyma.17G229900	TATA-box	TACAAAA	1415	Oryza sativa	core promoter element around -30 of transcription start
Glyma.17G229900	TATA-box	TATACA	1418	Helianthus annuus	core promoter element around -30 of transcription start
Glyma.17G229900	TATA-box	TATA	1420	Arabidopsis thaliana	core promoter element around -30 of transcription start
Glyma.17G229900	TATA-box	TATATTTATATTT	1426	Avena sativa	core promoter element around -30 of transcription start
Glyma.17G229900	TATA-box	ATATAT	1428	Brassica napus	core promoter element around -30 of transcription start
Glyma.17G229900	TATA-box	TATATA	1429	Arabidopsis thaliana	core promoter element around -30 of transcription start
Glyma.17G229900	TATA-box	ATATAT	1430	Brassica napus	core promoter element around -30 of transcription start
Glyma.17G229900	TATA-box	TATATA	1431	Arabidopsis thaliana	core promoter element around -30 of transcription start
Glyma.17G229900	TATA-box	ATATAT	1432	Brassica napus	core promoter element around -30 of transcription start
Glyma.17G229900	TATA-box	TATATA	1433	Arabidopsis thaliana	core promoter element around -30 of transcription start
Glyma.17G229900	TATA-box	ATATAT	1434	Brassica napus	core promoter element around -30 of transcription start
Glyma.17G229900	TATA-box	TATATA	1435	Arabidopsis thaliana	core promoter element around -30 of transcription start
Glyma.17G229900	TATA-box	ATATAT	1436	Brassica napus	core promoter element around -30 of transcription start
Glyma.17G229900	TATA-box	TATATA	1437	Arabidopsis thaliana	core promoter element around -30 of transcription start
Glyma.17G229900	TATA-box	ATATAT	1438	Brassica napus	core promoter element around -30 of transcription start
Glyma.17G229900	TATA-box	TATATA	1439	Arabidopsis thaliana	core promoter element around -30 of transcription start
Glyma.17G229900	TATA-box	ATATAT	1440	Brassica napus	core promoter element around -30 of transcription start
Glyma.17G229900	TATA-box	TATATA	1441	Arabidopsis thaliana	core promoter element around -30 of transcription start
Glyma.17G229900	TATA-box	ATATAT	1442	Brassica napus	core promoter element around -30 of transcription start
Glyma.17G229900	TATA-box	TATATA	1443	Arabidopsis thaliana	core promoter element around -30 of transcription start
Glyma.17G229900	TATA-box	ATATAT	1444	Brassica napus	core promoter element around -30 of transcription start
Glyma.17G229900	TATA-box	TATATA	1445	Arabidopsis thaliana	core promoter element around -30 of transcription start
Glyma.17G229900	TATA-box	ATATAT	1446	Brassica napus	core promoter element around -30 of transcription start
Glyma.17G229900	TATA-box	TATATA	1447	Arabidopsis thaliana	core promoter element around -30 of transcription start
Glyma.17G229900	TATA-box	ATATAT	1448	Brassica napus	core promoter element around -30 of transcription start
Glyma.17G229900	TATA-box	TATATA	1449	Arabidopsis thaliana	core promoter element around -30 of transcription start
Glyma.17G229900	TATA-box	ATATAT	1450	Brassica napus	core promoter element around -30 of transcription start
Glyma.17G229900	TATA-box	TATATA	1451	Arabidopsis thaliana	core promoter element around -30 of transcription start
Glyma.17G229900	TATA-box	ATATAT	1452	Brassica napus	core promoter element around -30 of transcription start
Glyma.17G229900	TATA-box	TATATA	1453	Arabidopsis thaliana	core promoter element around -30 of transcription start
Glyma.17G229900	TATA-box	ATATAT	1454	Brassica napus	core promoter element around -30 of transcription start
Glyma.17G229900	TATA-box	TATATA	1455	Arabidopsis thaliana	core promoter element around -30 of transcription start
Glyma.17G229900	TATA-box	ATATAT	1456	Brassica napus	core promoter element around -30 of transcription start
Glyma.17G229900	TATA-box	TATATA	1457	Arabidopsis thaliana	core promoter element around -30 of transcription start
Glyma.17G229900	TATA-box	ATATAT	1458	Brassica napus	core promoter element around -30 of transcription start
Glyma.17G229900	TATA-box	TATATA	1459	Arabidopsis thaliana	core promoter element around -30 of transcription start
Glyma.17G229900	TATA-box	ATATAT	1460	Brassica napus	core promoter element around -30 of transcription start
Glyma.17G229900	TATA-box	TATATA	1461	Arabidopsis thaliana	core promoter element around -30 of transcription start
Glyma.17G229900	TATA-box	ATATAT	1462	Brassica napus	core promoter element around -30 of transcription start
Glyma.17G229900	TATA-box	TATATA	1463	Arabidopsis thaliana	core promoter element around -30 of transcription start
Glyma.17G229900	TATA-box	ATATAT	1464	Brassica napus	core promoter element around -30 of transcription start
Glyma.17G229900	TATA-box	TATATA	1465	Arabidopsis thaliana	core promoter element around -30 of transcription start
Glyma.17G229900	TATA-box	ATATAT	1466	Brassica napus	core promoter element around -30 of transcription start
Glyma.17G229900	TATA-box	TATATA	1467	Arabidopsis thaliana	core promoter element around -30 of transcription start
Glyma.17G229900	TATA-box	ATATAT	1468	Brassica napus	core promoter element around -30 of transcription start
Glyma.17G229900	TATA-box	TATATA	1469	Arabidopsis thaliana	core promoter element around -30 of transcription start
Glyma.17G229900	TATA-box	ATATAT	1470	Brassica napus	core promoter element around -30 of transcription start
Glyma.17G229900	TATA-box	TATATA	1471	Arabidopsis thaliana	core promoter element around -30 of transcription start
Glyma.17G229900	TATA-box	TATA	1473	Arabidopsis thaliana	core promoter element around -30 of transcription start
Glyma.17G229900	TATA-box	ATATAA	1689	Brassica oleracea	core promoter element around -30 of transcription start
Glyma.17G229900	TATA-box	TATA	1690	Arabidopsis thaliana	core promoter element around -30 of transcription start
Glyma.17G229900	TATA-box	TACATAAA	1745	Oryza sativa	core promoter element around -30 of transcription start
Glyma.17G229900	TATA-box	taTATAAAtc	1820	Arabidopsis thaliana	core promoter element around -30 of transcription start
Glyma.17G229900	TATA-box	TATAAAT	1821	Brassica juncea	core promoter element around -30 of transcription start
Glyma.17G229900	TATA-box	TATAAA	1822	Helianthus annuus	core promoter element around -30 of transcription start
Glyma.17G229900	TATA-box	TATATAA	1823	Arabidopsis thaliana	core promoter element around -30 of transcription start
Glyma.17G229900	TATA-box	TATATA	1824	Arabidopsis thaliana	core promoter element around -30 of transcription start
Glyma.17G229900	TATA-box	ATATAT	1825	Brassica napus	core promoter element around -30 of transcription start
Glyma.17G229900	TATA-box	TATA	1826	Arabidopsis thaliana	core promoter element around -30 of transcription start
Glyma.17G229900	TATA-box	TATAAA	2418	Helianthus annuus	core promoter element around -30 of transcription start
Glyma.17G229900	TATA-box	TATAA	2419	Arabidopsis thaliana	core promoter element around -30 of transcription start
Glyma.17G229900	TATA-box	TATA	2420	Arabidopsis thaliana	core promoter element around -30 of transcription start
Glyma.17G229900	TATA-box	TATA	2452	Arabidopsis thaliana	core promoter element around -30 of transcription start
Glyma.17G229900	AT~TATA-box	TATATA	363	Arabidopsis thaliana
Glyma.17G229900	AT~TATA-box	TATATA	365	Arabidopsis thaliana
Glyma.17G229900	AT~TATA-box	TATATA	367	Arabidopsis thaliana
Glyma.17G229900	AT~TATA-box	TATATA	369	Arabidopsis thaliana
Glyma.17G229900	AT~TATA-box	TATATA	371	Arabidopsis thaliana
Glyma.17G229900	AT~TATA-box	TATATA	373	Arabidopsis thaliana
Glyma.17G229900	AT~TATA-box	TATATA	375	Arabidopsis thaliana
Glyma.17G229900	AT~TATA-box	TATATA	377	Arabidopsis thaliana
Glyma.17G229900	AT~TATA-box	TATATA	379	Arabidopsis thaliana
Glyma.17G229900	AT~TATA-box	TATATA	381	Arabidopsis thaliana
Glyma.17G229900	AT~TATA-box	TATATA	383	Arabidopsis thaliana
Glyma.17G229900	AT~TATA-box	TATATA	385	Arabidopsis thaliana
Glyma.17G229900	AT~TATA-box	TATATA	387	Arabidopsis thaliana
Glyma.17G229900	AT~TATA-box	TATATA	389	Arabidopsis thaliana
Glyma.17G229900	AT~TATA-box	TATATA	684	Arabidopsis thaliana
Glyma.17G229900	AT~TATA-box	TATATA	686	Arabidopsis thaliana
Glyma.17G229900	AT~TATA-box	TATATA	688	Arabidopsis thaliana
Glyma.17G229900	AT~TATA-box	TATATAAA	975	Arabidopsis thaliana
Glyma.17G229900	AT~TATA-box	TATATA	977	Arabidopsis thaliana
Glyma.17G229900	AT~TATA-box	TATATA	1429	Arabidopsis thaliana
Glyma.17G229900	AT~TATA-box	TATATA	1431	Arabidopsis thaliana
Glyma.17G229900	AT~TATA-box	TATATA	1433	Arabidopsis thaliana
Glyma.17G229900	AT~TATA-box	TATATA	1435	Arabidopsis thaliana
Glyma.17G229900	AT~TATA-box	TATATA	1437	Arabidopsis thaliana
Glyma.17G229900	AT~TATA-box	TATATA	1439	Arabidopsis thaliana
Glyma.17G229900	AT~TATA-box	TATATA	1441	Arabidopsis thaliana
Glyma.17G229900	AT~TATA-box	TATATA	1443	Arabidopsis thaliana
Glyma.17G229900	AT~TATA-box	TATATA	1445	Arabidopsis thaliana
Glyma.17G229900	AT~TATA-box	TATATA	1447	Arabidopsis thaliana
Glyma.17G229900	AT~TATA-box	TATATA	1449	Arabidopsis thaliana
Glyma.17G229900	AT~TATA-box	TATATA	1451	Arabidopsis thaliana
Glyma.17G229900	AT~TATA-box	TATATA	1453	Arabidopsis thaliana
Glyma.17G229900	AT~TATA-box	TATATA	1455	Arabidopsis thaliana
Glyma.17G229900	AT~TATA-box	TATATA	1457	Arabidopsis thaliana
Glyma.17G229900	AT~TATA-box	TATATA	1459	Arabidopsis thaliana
Glyma.17G229900	AT~TATA-box	TATATA	1461	Arabidopsis thaliana
Glyma.17G229900	AT~TATA-box	TATATA	1463	Arabidopsis thaliana
Glyma.17G229900	AT~TATA-box	TATATA	1465	Arabidopsis thaliana
Glyma.17G229900	AT~TATA-box	TATATA	1467	Arabidopsis thaliana
Glyma.17G229900	AT~TATA-box	TATATA	1469	Arabidopsis thaliana
Glyma.17G229900	AT~TATA-box	TATATA	1471	Arabidopsis thaliana
Glyma.17G229900	AT~TATA-box	TATATAAA	1822	Arabidopsis thaliana
Glyma.17G229900	AT~TATA-box	TATATA	1824	Arabidopsis thaliana
Glyma.17G229900	GATA-motif	GATAGGG	654	Pisum sativum	light responsive element
Glyma.17G229900		motif_sequence	245	organism	short_function
Glyma.17G229900		motif_sequence	879	organism	short_function
Glyma.17G229900		motif_sequence	1181	organism	short_function
Glyma.17G229900		motif_sequence	1702	organism	short_function
Glyma.17G229900		motif_sequence	1885	organism	short_function
Glyma.17G229900		motif_sequence	1892	organism	short_function
Glyma.17G229900		motif_sequence	1899	organism	short_function
Glyma.17G229900		motif_sequence	2022	organism	short_function
Glyma.17G229900		motif_sequence	2095	organism	short_function
Glyma.17G229900		motif_sequence	2447	organism	short_function
Glyma.17G229900		motif_sequence	2474	organism	short_function
Glyma.17G229900		motif_sequence	2514	organism	short_function
Glyma.17G229900	AT1-motif	AATTATTTTTTATT	25	Solanum tuberosum	light responsive element
Glyma.17G229900	AE-box	AGAAACAA	1232	Arabidopsis thaliana	light responsive element
Glyma.17G229900	AE-box	AGAAACAA	1910	Arabidopsis thaliana	light responsive element
Glyma.17G229900	Box 4	ATTAAT	213	Petroselinum crispum	light responsive element
Glyma.17G229900	Box 4	ATTAAT	1631	Petroselinum crispum	light responsive element
Glyma.17G229900	A-box	CCGTCC	1717	Petroselinum crispum	cis-acting regulatory element
Glyma.17G229900	ABRE	ACGTG	756	Arabidopsis thaliana	abscisic acid responsiveness
Glyma.17G229900	ABRE	ACGTG	1639	Arabidopsis thaliana	abscisic acid responsiveness
Glyma.17G229900	ABRE	ACGTG	2324	Arabidopsis thaliana	cis-acting element involved in the abscisic acid responsiveness
Glyma.17G229900	chs-CMA1a	TTACTTAA	62	Daucus carota	light responsive element
Glyma.17G229900	chs-CMA1a	TTACTTAA	1383	Daucus carota	light responsive element
Glyma.17G229900	ARE	AAACCA	939	Zea mays	cis-acting regulatory element essential for the anaerobic induction
Glyma.17G229900	ARE	AAACCA	1079	Zea mays	cis-acting regulatory element essential for the anaerobic induction
Glyma.17G229900	AT-rich sequence	TAAAATACT	276	Pisum sativum	element for maximal elicitor-mediated activation (2copies)
Glyma.17G229900	CGTCA-motif	CGTCA	610	Hordeum vulgare	MeJA-responsiveness
Glyma.17G229900	CGTCA-motif	CGTCA	1159	Hordeum vulgare	MeJA-responsiveness
Glyma.17G229900	CGTCA-motif	CGTCA	1662	Hordeum vulgare	MeJA-responsiveness
Glyma.17G229900	CGTCA-motif	CGTCA	1770	Hordeum vulgare	MeJA-responsiveness
Glyma.17G229900	MRE	AACCTAA	1852	Petroselinum crispum	MYB binding site involved in light responsiveness
Glyma.17G229900	DRE1	ACCGAGA	2291	Zea mays
Glyma.17G229900	MYC	CAATTG	90	Arabidopsis thaliana
Glyma.17G229900	MYC	CATGTG	534	Arabidopsis thaliana
Glyma.17G229900	MYC	CATTTG	782	Arabidopsis thaliana
Glyma.17G229900	MYC	CATGTG	865	Arabidopsis thaliana
Glyma.17G229900	MYC	CATGTG	1773	Arabidopsis thaliana
Glyma.17G229900	MYC	CATGTG	2021	Arabidopsis thaliana
Glyma.17G229900	MYC	CATTTG	2104	Arabidopsis thaliana
Glyma.17G229900	Unnamed__4	CTCC	247	Petroselinum hortense
Glyma.17G229900	Unnamed__4	CTCC	765	Petroselinum hortense
Glyma.17G229900	Unnamed__4	CTCC	881	Petroselinum hortense
Glyma.17G229900	Unnamed__4	CTCC	914	Petroselinum hortense
Glyma.17G229900	Unnamed__4	CTCC	967	Petroselinum hortense
Glyma.17G229900	Unnamed__4	CTCC	1651	Petroselinum hortense
Glyma.17G229900	Unnamed__4	CTCC	1655	Petroselinum hortense
Glyma.17G229900	Unnamed__4	CTCC	1862	Petroselinum hortense
Glyma.17G229900	Unnamed__4	CTCC	2273	Petroselinum hortense
Glyma.17G229900	Unnamed__4	CTCC	2363	Petroselinum hortense
Glyma.17G229900	Unnamed__4	CTCC	2470	Petroselinum hortense
Glyma.17G229900	MYB-like sequence	TAACCA	302	Arabidopsis thaliana
Glyma.17G229900	as-1	TGACG	610	Arabidopsis thaliana
Glyma.17G229900	as-1	TGACG	1159	Arabidopsis thaliana
Glyma.17G229900	as-1	TGACG	1662	Arabidopsis thaliana
Glyma.17G229900	as-1	TGACG	1770	Arabidopsis thaliana
Glyma.17G229900	STRE	AGGGG	653	Arabidopsis thaliana
Glyma.17G229900	STRE	AGGGG	2224	Arabidopsis thaliana
Glyma.17G229900	Unnamed__1	GAATTTAATTAA	725	Glycine max	60K protein binding site
Glyma.17G229900	Unnamed__1	CGTGG	2500	Zea mays
Glyma.17G229900	Unnamed__1	CGTGG	2533	Zea mays
Glyma.17G229900	circadian	CAAAGATATC	1067	Lycopersicon esculentum	circadian control
Glyma.17G229900	circadian	CAAAGATATC	1925	Lycopersicon esculentum	circadian control
Glyma.17G229900	MYB	CAACCA	225	Arabidopsis thaliana
Glyma.17G229900	MYB	TAACCA	302	Arabidopsis thaliana
Glyma.17G229900	MYB	CAACCA	2283	Arabidopsis thaliana
Glyma.17G229900	TCA	TCATCTTCAT	603	Pisum sativum
Glyma.17G229900	CCGTCC motif	CCGTCC	1717	Nicotiana tabacum
Glyma.17G229900	G-Box	CACGTT	1638	Pisum sativum	light responsive element
Glyma.17G229900	Myb	TAACTG	2256	Arabidopsis thaliana
Glyma.17G229900	Myc	TCTCTTA	1211	Arabidopsis thaliana
Glyma.17G229900	GCN4_motif	TGAGTCA	669	Oryza sativa	cis-regulatory element involved in endosperm expression
Glyma.17G229900	GT1-motif	GGTTAA	303	Arabidopsis thaliana	light responsive element
Glyma.17G229900	W box	TTGACC	1151	Arabidopsis thaliana
Glyma.17G229900	G-box	CACGTC	755	Zea mays	light responsive element
Glyma.17G229900	G-box	CACGTC	2324	Zea mays	cis-acting regulatory element involved in light responsiveness
Glyma.17G229900	G-box	CACGAC	2531	Zea mays	cis-acting regulatory element involved in light responsiveness
Glyma.17G229900	TCT-motif	TCTTAC	928	Arabidopsis thaliana	light responsive element
Glyma.17G229900	TCT-motif	TCTTAC	1394	Arabidopsis thaliana	light responsive element
Glyma.17G229900	TCT-motif	TCTTAC	2438	Arabidopsis thaliana	part of a light responsive element
Glyma.14G093700	Unnamed__1	CGTGG	698	Zea mays
Glyma.14G093700	Unnamed__1	CGTGG	1744	Zea mays
Glyma.14G093700	Unnamed__1	CGTGG	2326	Zea mays
Glyma.14G093700	Unnamed__1	CGTGG	2599	Zea mays
Glyma.14G093700	G-box	TACGTG	1702	Arabidopsis thaliana	light responsive element
Glyma.14G093700	G-box	CACGAC	1867	Zea mays	light responsive element
Glyma.14G093700	G-box	CACGTC	2390	Zea mays	cis-acting regulatory element involved in light responsiveness
Glyma.14G093700	G-box	CACGAC	2597	Zea mays	cis-acting regulatory element involved in light responsiveness
Glyma.14G093700	ABRE	ACGTG	1703	Arabidopsis thaliana	abscisic acid responsiveness
Glyma.14G093700	ABRE	ACGTG	1743	Arabidopsis thaliana	abscisic acid responsiveness
Glyma.14G093700	ABRE	GCCGCGTGGC	2216	Oryza sativa	cis-acting element involved in the abscisic acid responsiveness
Glyma.14G093700	ABRE	ACGTG	2390	Arabidopsis thaliana	cis-acting element involved in the abscisic acid responsiveness
Glyma.14G093700	ABRE4	CACGTA	1702	Zea mays
Glyma.14G093700	ERE	ATTTTAAA	5	Nicotiana glutinos
Glyma.14G093700	ERE	ATTTTAAA	795	Nicotiana glutinos
Glyma.14G093700	as-1	TGACG	566	Arabidopsis thaliana
Glyma.14G093700	as-1	TGACG	1336	Arabidopsis thaliana
Glyma.14G093700	as-1	TGACG	1766	Arabidopsis thaliana
Glyma.14G093700	STRE	AGGGG	609	Arabidopsis thaliana
Glyma.14G093700	STRE	AGGGG	2290	Arabidopsis thaliana
Glyma.14G093700	GATA-motif	GATAGGG	610	Pisum sativum	light responsive element
Glyma.14G093700	GATA-motif	AAGATAAGATT	855	Arabidopsis thaliana	light responsive element
Glyma.14G093700	GATA-motif	AAGGATAAGG	2308	Solanum tuberosum	part of a light responsive element
Glyma.14G093700	CCGTCC motif	CCGTCC	2293	Nicotiana tabacum
Glyma.14G093700	A-box	CCGTCC	2293	Petroselinum crispum	cis-acting regulatory element
Glyma.14G093700	Unnamed__4	CTCC	379	Petroselinum hortense
Glyma.14G093700	Unnamed__4	CTCC	997	Petroselinum hortense
Glyma.14G093700	Unnamed__4	CTCC	1030	Petroselinum hortense
Glyma.14G093700	Unnamed__4	CTCC	1057	Petroselinum hortense
Glyma.14G093700	Unnamed__4	CTCC	1111	Petroselinum hortense
Glyma.14G093700	Unnamed__4	CTCC	1160	Petroselinum hortense
Glyma.14G093700	Unnamed__4	CTCC	1755	Petroselinum hortense
Glyma.14G093700	Unnamed__4	CTCC	1932	Petroselinum hortense
Glyma.14G093700	Unnamed__4	CTCC	1937	Petroselinum hortense
Glyma.14G093700	Unnamed__4	CTCC	1955	Petroselinum hortense
Glyma.14G093700	Unnamed__4	CTCC	2163	Petroselinum hortense
Glyma.14G093700	Unnamed__4	CTCC	2235	Petroselinum hortense
Glyma.14G093700	Unnamed__4	CTCC	2339	Petroselinum hortense
Glyma.14G093700	Unnamed__4	CTCC	2536	Petroselinum hortense
Glyma.14G093700	CAAT-box	CAAT	28	Nicotiana glutinosa
Glyma.14G093700	CAAT-box	CAAT	72	Nicotiana glutinosa
Glyma.14G093700	CAAT-box	CAAT	122	Nicotiana glutinosa
Glyma.14G093700	CAAT-box	CAAT	141	Nicotiana glutinosa
Glyma.14G093700	CAAT-box	CAAAT	209	Pisum sativum	common cis-acting element in promoter and enhancer regions
Glyma.14G093700	CAAT-box	CAAT	291	Nicotiana glutinosa
Glyma.14G093700	CAAT-box	CAAT	317	Nicotiana glutinosa
Glyma.14G093700	CAAT-box	CAAT	364	Nicotiana glutinosa
Glyma.14G093700	CAAT-box	CAAT	388	Nicotiana glutinosa
Glyma.14G093700	CAAT-box	CAAT	396	Nicotiana glutinosa
Glyma.14G093700	CAAT-box	CAAT	421	Nicotiana glutinosa
Glyma.14G093700	CAAT-box	CAAT	588	Nicotiana glutinosa
Glyma.14G093700	CAAT-box	CAAT	596	Nicotiana glutinosa
Glyma.14G093700	CAAT-box	CAAT	616	Nicotiana glutinosa
Glyma.14G093700	CAAT-box	CAAT	719	Nicotiana glutinosa
Glyma.14G093700	CAAT-box	CAAAT	736	Pisum sativum	common cis-acting element in promoter and enhancer regions
Glyma.14G093700	CAAT-box	CAAT	770	Nicotiana glutinosa
Glyma.14G093700	CAAT-box	CAAT	775	Nicotiana glutinosa
Glyma.14G093700	CAAT-box	CAAT	779	Nicotiana glutinosa
Glyma.14G093700	CAAT-box	CAAT	843	Nicotiana glutinosa
Glyma.14G093700	CAAT-box	CAAAT	870	Pisum sativum	common cis-acting element in promoter and enhancer regions
Glyma.14G093700	CAAT-box	CAAT	879	Nicotiana glutinosa
Glyma.14G093700	CAAT-box	CAAAT	966	Pisum sativum	common cis-acting element in promoter and enhancer regions
Glyma.14G093700	CAAT-box	CAAAT	987	Pisum sativum	common cis-acting element in promoter and enhancer regions
Glyma.14G093700	CAAT-box	CAAT	1020	Nicotiana glutinosa
Glyma.14G093700	CAAT-box	CCAAT	1040	Arabidopsis thaliana	common cis-acting element in promoter and enhancer regions
Glyma.14G093700	CAAT-box	CAAT	1041	Nicotiana glutinosa
Glyma.14G093700	CAAT-box	CAAAT	1116	Pisum sativum	common cis-acting element in promoter and enhancer regions
Glyma.14G093700	CAAT-box	CAAAT	1119	Pisum sativum	common cis-acting element in promoter and enhancer regions
Glyma.14G093700	CAAT-box	CAAAT	1149	Pisum sativum	common cis-acting element in promoter and enhancer regions
Glyma.14G093700	CAAT-box	CAAT	1282	Nicotiana glutinosa
Glyma.14G093700	CAAT-box	CAAT	1343	Nicotiana glutinosa
Glyma.14G093700	CAAT-box	CAAAT	1345	Pisum sativum	common cis-acting element in promoter and enhancer regions
Glyma.14G093700	CAAT-box	CAAAT	1445	Pisum sativum	common cis-acting element in promoter and enhancer regions
Glyma.14G093700	CAAT-box	CAAT	1474	Nicotiana glutinosa
Glyma.14G093700	CAAT-box	CAAAT	1561	Pisum sativum	common cis-acting element in promoter and enhancer regions
Glyma.14G093700	CAAT-box	CAAT	1584	Nicotiana glutinosa
Glyma.14G093700	CAAT-box	CAAAT	1591	Pisum sativum	common cis-acting element in promoter and enhancer regions
Glyma.14G093700	CAAT-box	CAAAT	1627	Pisum sativum	common cis-acting element in promoter and enhancer regions
Glyma.14G093700	CAAT-box	CAAT	1699	Nicotiana glutinosa
Glyma.14G093700	CAAT-box	CAAAT	1732	Pisum sativum	common cis-acting element in promoter and enhancer regions
Glyma.14G093700	CAAT-box	CAAT	1763	Nicotiana glutinosa
Glyma.14G093700	CAAT-box	CAAT	1907	Nicotiana glutinosa
Glyma.14G093700	CAAT-box	CAAT	1975	Nicotiana glutinosa
Glyma.14G093700	CAAT-box	CAAT	2004	Nicotiana glutinosa
Glyma.14G093700	CAAT-box	CAAAT	2026	Pisum sativum	common cis-acting element in promoter and enhancer regions
Glyma.14G093700	CAAT-box	CAAAT	2034	Pisum sativum	common cis-acting element in promoter and enhancer regions
Glyma.14G093700	CAAT-box	CAAT	2159	Nicotiana glutinosa
Glyma.14G093700	CAAT-box	CAAT	2492	Nicotiana glutinosa
Glyma.14G093700	CAAT-box	CCAAT	2497	Arabidopsis thaliana	common cis-acting element in promoter and enhancer regions
Glyma.14G093700	CAAT-box	CAAT	2578	Nicotiana glutinosa
Glyma.14G093700	CAAT-box	CAAT	2616	Nicotiana glutinosa
Glyma.14G093700	CAAT-box	CAAT	2627	Nicotiana glutinosa
Glyma.14G093700	TATA-box	TATA	68	Arabidopsis thaliana	core promoter element around -30 of transcription start
Glyma.14G093700	TATA-box	ATTATA	74	Brassica napus	core promoter element around -30 of transcription start
Glyma.14G093700	TATA-box	TATAA	75	Arabidopsis thaliana	core promoter element around -30 of transcription start
Glyma.14G093700	TATA-box	TATA	76	Arabidopsis thaliana	core promoter element around -30 of transcription start
Glyma.14G093700	TATA-box	ATTATA	187	Brassica napus	core promoter element around -30 of transcription start
Glyma.14G093700	TATA-box	TATAA	188	Arabidopsis thaliana	core promoter element around -30 of transcription start
Glyma.14G093700	TATA-box	TATA	189	Arabidopsis thaliana	core promoter element around -30 of transcription start
Glyma.14G093700	TATA-box	TATA	203	Arabidopsis thaliana	core promoter element around -30 of transcription start
Glyma.14G093700	TATA-box	TATA	247	Arabidopsis thaliana	core promoter element around -30 of transcription start
Glyma.14G093700	TATA-box	TACAAAA	261	Oryza sativa	core promoter element around -30 of transcription start
Glyma.14G093700	TATA-box	ATTATA	428	Brassica napus	core promoter element around -30 of transcription start
Glyma.14G093700	TATA-box	TATAA	429	Arabidopsis thaliana	core promoter element around -30 of transcription start
Glyma.14G093700	TATA-box	TATA	430	Arabidopsis thaliana	core promoter element around -30 of transcription start
Glyma.14G093700	TATA-box	ATTATA	684	Brassica napus	core promoter element around -30 of transcription start
Glyma.14G093700	TATA-box	TATAA	685	Arabidopsis thaliana	core promoter element around -30 of transcription start
Glyma.14G093700	TATA-box	TATA	686	Arabidopsis thaliana	core promoter element around -30 of transcription start
Glyma.14G093700	TATA-box	ATATAA	805	Brassica oleracea	core promoter element around -30 of transcription start
Glyma.14G093700	TATA-box	TATA	806	Arabidopsis thaliana	core promoter element around -30 of transcription start
Glyma.14G093700	TATA-box	ATTATA	845	Brassica napus	core promoter element around -30 of transcription start
Glyma.14G093700	TATA-box	TATAA	846	Arabidopsis thaliana	core promoter element around -30 of transcription start
Glyma.14G093700	TATA-box	TATA	847	Arabidopsis thaliana	core promoter element around -30 of transcription start
Glyma.14G093700	TATA-box	TATA	1137	Arabidopsis thaliana	core promoter element around -30 of transcription start
Glyma.14G093700	TATA-box	TATA	1175	Arabidopsis thaliana	core promoter element around -30 of transcription start
Glyma.14G093700	TATA-box	TATA	1271	Arabidopsis thaliana	core promoter element around -30 of transcription start
Glyma.14G093700	TATA-box	TATAA	1350	Arabidopsis thaliana	core promoter element around -30 of transcription start
Glyma.14G093700	TATA-box	TATA	1351	Arabidopsis thaliana	core promoter element around -30 of transcription start
Glyma.14G093700	TATA-box	TATA	1530	Arabidopsis thaliana	core promoter element around -30 of transcription start
Glyma.14G093700	TATA-box	ATATAT	1630	Brassica napus	core promoter element around -30 of transcription start
Glyma.14G093700	TATA-box	TATATA	1631	Arabidopsis thaliana	core promoter element around -30 of transcription start
Glyma.14G093700	TATA-box	ATATAA	1632	Brassica oleracea	core promoter element around -30 of transcription start
Glyma.14G093700	TATA-box	TATA	1633	Arabidopsis thaliana	core promoter element around -30 of transcription start
Glyma.14G093700	TATA-box	TATA	1638	Arabidopsis thaliana	core promoter element around -30 of transcription start
Glyma.14G093700	TATA-box	TATA	1652	Arabidopsis thaliana	core promoter element around -30 of transcription start
Glyma.14G093700	TATA-box	ATATAA	1793	Brassica oleracea	core promoter element around -30 of transcription start
Glyma.14G093700	TATA-box	TATA	1794	Arabidopsis thaliana	core promoter element around -30 of transcription start
Glyma.14G093700	TATA-box	TATA	1839	Arabidopsis thaliana	core promoter element around -30 of transcription start
Glyma.14G093700	TATA-box	TACATAAA	1841	Oryza sativa	core promoter element around -30 of transcription start
Glyma.14G093700	TATA-box	ATTATA	2061	Brassica napus	core promoter element around -30 of transcription start
Glyma.14G093700	TATA-box	TATAA	2062	Arabidopsis thaliana	core promoter element around -30 of transcription start
Glyma.14G093700	TATA-box	TATA	2063	Arabidopsis thaliana	core promoter element around -30 of transcription start
Glyma.14G093700	TATA-box	TATAAA	2484	Helianthus annuus	core promoter element around -30 of transcription start
Glyma.14G093700	TATA-box	TATAA	2485	Arabidopsis thaliana	core promoter element around -30 of transcription start
Glyma.14G093700	TATA-box	TATA	2486	Arabidopsis thaliana	core promoter element around -30 of transcription start
Glyma.14G093700	TATA-box	TATAA	2506	Arabidopsis thaliana	core promoter element around -30 of transcription start
Glyma.14G093700	TATA-box	TATA	2507	Arabidopsis thaliana	core promoter element around -30 of transcription start
Glyma.14G093700	TATA-box	TATA	2518	Arabidopsis thaliana	core promoter element around -30 of transcription start
Glyma.14G093700	W box	TTGACC	1328	Arabidopsis thaliana
Glyma.14G093700	ARE	AAACCA	575	Zea mays	cis-acting regulatory element essential for the anaerobic induction
Glyma.14G093700	ARE	AAACCA	700	Zea mays	cis-acting regulatory element essential for the anaerobic induction
Glyma.14G093700	ARE	AAACCA	1066	Zea mays	cis-acting regulatory element essential for the anaerobic induction
Glyma.14G093700	ARE	AAACCA	1255	Zea mays	cis-acting regulatory element essential for the anaerobic induction
Glyma.14G093700	ARE	AAACCA	1354	Zea mays	cis-acting regulatory element essential for the anaerobic induction
Glyma.14G093700	ARE	AAACCA	2328	Zea mays	cis-acting regulatory element essential for the anaerobic induction
Glyma.14G093700	TCCC-motif	TCTCCCT	1056	Spinacia oleracea	light responsive element
Glyma.14G093700	AAGAA-motif	gGTAAAGAAA	1960	Avena sativa
Glyma.14G093700	AT~TATA-box	TATATA	1631	Arabidopsis thaliana
Glyma.14G093700	P-box	CCTTTTG	541	Oryza sativa	gibberellin-responsive element
Glyma.14G093700	MYB	TAACCA	161	Arabidopsis thaliana
Glyma.14G093700	MYB	TAACCA	2115	Arabidopsis thaliana
Glyma.14G093700	MRE	AACCTAA	1918	Petroselinum crispum	MYB binding site involved in light responsiveness
Glyma.14G093700	TATA	TATAAAAT	203	Arabidopsis thaliana
Glyma.14G093700	TCT-motif	TCTTAC	1044	Arabidopsis thaliana	light responsive element
Glyma.14G093700	GT1-motif	GGTTAA	160	Arabidopsis thaliana	light responsive element
Glyma.14G093700	GT1-motif	GGTTAAT	862	Avena sativa	light responsive element
Glyma.14G093700	GA-motif	ATAGATAA	198	Arabidopsis thaliana	light responsive element
Glyma.14G093700	Box 4	ATTAAT	148	Petroselinum crispum	light responsive element
Glyma.14G093700	Box 4	ATTAAT	1735	Petroselinum crispum	light responsive element
Glyma.14G093700	TGA-element	AACGAC	2408	Brassica oleracea	auxin-responsive element
Glyma.14G093700	TCA	TCATCTTCAT	559	Pisum sativum
Glyma.14G093700	ABRE3a	TACGTG	1702	Zea mays
Glyma.14G093700	chs-CMA1a	TTACTTAA	1572	Daucus carota	light responsive element
Glyma.14G093700		motif_sequence	63	organism	short_function
Glyma.14G093700		motif_sequence	721	organism	short_function
Glyma.14G093700		motif_sequence	811	organism	short_function
Glyma.14G093700		motif_sequence	901	organism	short_function
Glyma.14G093700		motif_sequence	995	organism	short_function
Glyma.14G093700		motif_sequence	1055	organism	short_function
Glyma.14G093700		motif_sequence	1106	organism	short_function
Glyma.14G093700		motif_sequence	1211	organism	short_function
Glyma.14G093700		motif_sequence	1806	organism	short_function
Glyma.14G093700		motif_sequence	1935	organism	short_function
Glyma.14G093700		motif_sequence	1970	organism	short_function
Glyma.14G093700		motif_sequence	2088	organism	short_function
Glyma.14G093700		motif_sequence	2161	organism	short_function
Glyma.14G093700		motif_sequence	2513	organism	short_function
Glyma.14G093700		motif_sequence	2540	organism	short_function
Glyma.14G093700		motif_sequence	2580	organism	short_function
Glyma.14G093700	TGACG-motif	TGACG	566	Hordeum vulgare	MeJA-responsiveness
Glyma.14G093700	TGACG-motif	TGACG	1336	Hordeum vulgare	MeJA-responsiveness
Glyma.14G093700	TGACG-motif	TGACG	1766	Hordeum vulgare	MeJA-responsiveness
Glyma.14G093700	circadian	CAAAGATATC	788	Lycopersicon esculentum	circadian control
Glyma.14G093700	circadian	CAAAGATATC	1243	Lycopersicon esculentum	circadian control
Glyma.14G093700	I-box	AAGATAAGGCT	855	Gossypium hirsutum	light responsive element
Glyma.14G093700	I-box	AGATAAGG	856	Triticum aestivum	light responsive element
Glyma.14G093700	MYC	CATGTG	477	Arabidopsis thaliana
Glyma.14G093700	MYC	CATTTG	870	Arabidopsis thaliana
Glyma.14G093700	MYC	CATGTG	902	Arabidopsis thaliana
Glyma.14G093700	MYC	CATGTG	981	Arabidopsis thaliana
Glyma.14G093700	MYC	CATGTG	2087	Arabidopsis thaliana
Glyma.14G093700	MYC	CATGTG	2170	Arabidopsis thaliana
Glyma.14G093700	CGTCA-motif	CGTCA	566	Hordeum vulgare	MeJA-responsiveness
Glyma.14G093700	CGTCA-motif	CGTCA	1336	Hordeum vulgare	MeJA-responsiveness
Glyma.14G093700	CGTCA-motif	CGTCA	1766	Hordeum vulgare	MeJA-responsiveness
Glyma.14G093700	GCN4_motif	TGAGTCA	619	Oryza sativa	cis-regulatory element involved in endosperm expression
Glyma.14G093700	Myc	TCTCTTA	13	Arabidopsis thaliana
Glyma.14G093700	LTR	CCGAAA	660	Hordeum vulgare	low-temperature responsiveness
Glyma.14G093700	LTR	CCGAAA	2331	Hordeum vulgare	cis-acting element involved in low-temperature responsiveness
Glyma.14G093700	TCA-element	CCATCTTTTT	1820	Nicotiana tabacum	salicylic acid responsiveness
Glyma.14G093700	G-Box	CACGTT	1742	Pisum sativum	light responsive element
Glyma.14G093700	CAT-box	GCCACT	55	Arabidopsis thaliana	meristem expression
Glyma.14G093700	CCGTCC-box	CCGTCC	2293	Petroselinum hortense
Glyma.14G093700	MYB-like sequence	TAACCA	161	Arabidopsis thaliana
Glyma.14G093700	MYB-like sequence	TAACCA	2115	Arabidopsis thaliana
Glyma.14G093700	Myb	TAACTG	217	Arabidopsis thaliana
Glyma.14G093700	chs-CMA2c	ATATACGTGAAGG	2517	Daucus carota	part of a light responsive element
Glyma.14G093700	DRE1	ACCGAGA	2357	Zea mays
Glyma.14G093700	WRE3	CCACCT	910	Pisum sativum
Glyma.06G051800	ABRE	ACGTG	779	Arabidopsis thaliana	cis-acting element involved in the abscisic acid responsiveness
Glyma.06G051800	ABRE	ACGTG	895	Arabidopsis thaliana	cis-acting element involved in the abscisic acid responsiveness
Glyma.06G051800	WRE3	CCACCT	484	Pisum sativum
Glyma.06G051800	WRE3	CCACCT	2326	Pisum sativum
Glyma.06G051800	MBS	CAACTG	382	Arabidopsis thaliana	MYB binding site involved in drought-inducibility
Glyma.06G051800	ERE	ATTTTAAA	505	Nicotiana glutinos
Glyma.06G051800	ERE	ATTTTAAA	921	Nicotiana glutinos
Glyma.06G051800	ERE	ATTTTAAA	923	Nicotiana glutinos
Glyma.06G051800	ERE	ATTTTAAA	1637	Nicotiana glutinos
Glyma.06G051800	ERE	ATTTTAAA	1769	Nicotiana glutinos
Glyma.06G051800	ERE	ATTTTAAA	1807	Nicotiana glutinos
Glyma.06G051800	CGTCA-motif	CGTCA	781	Hordeum vulgare	cis-acting regulatory element involved in the MeJA-responsiveness
Glyma.06G051800	CGTCA-motif	CGTCA	2203	Hordeum vulgare	cis-acting regulatory element involved in the MeJA-responsiveness
Glyma.06G051800	CGTCA-motif	CGTCA	2383	Hordeum vulgare	cis-acting regulatory element involved in the MeJA-responsiveness
Glyma.06G051800	CGTCA-motif	CGTCA	2392	Hordeum vulgare	cis-acting regulatory element involved in the MeJA-responsiveness
Glyma.06G051800	TATA-box	TATATA	13	Arabidopsis thaliana	core promoter element around -30 of transcription start
Glyma.06G051800	TATA-box	ATATAT	14	Brassica napus	core promoter element around -30 of transcription start
Glyma.06G051800	TATA-box	TATA	15	Arabidopsis thaliana	core promoter element around -30 of transcription start
Glyma.06G051800	TATA-box	TATA	64	Arabidopsis thaliana	core promoter element around -30 of transcription start
Glyma.06G051800	TATA-box	TATAAA	98	Helianthus annuus	core promoter element around -30 of transcription start
Glyma.06G051800	TATA-box	TATAA	99	Arabidopsis thaliana	core promoter element around -30 of transcription start
Glyma.06G051800	TATA-box	TATA	100	Arabidopsis thaliana	core promoter element around -30 of transcription start
Glyma.06G051800	TATA-box	TATAAAT	122	Brassica juncea	core promoter element around -30 of transcription start
Glyma.06G051800	TATA-box	TATAAA	123	Helianthus annuus	core promoter element around -30 of transcription start
Glyma.06G051800	TATA-box	TATAA	124	Arabidopsis thaliana	core promoter element around -30 of transcription start
Glyma.06G051800	TATA-box	TATA	125	Arabidopsis thaliana	core promoter element around -30 of transcription start
Glyma.06G051800	TATA-box	TATA	229	Arabidopsis thaliana	core promoter element around -30 of transcription start
Glyma.06G051800	TATA-box	TATAAAA	256	Pisum sativum	core promoter element around -30 of transcription start
Glyma.06G051800	TATA-box	TATAAA	257	Helianthus annuus	core promoter element around -30 of transcription start
Glyma.06G051800	TATA-box	TATAA	258	Arabidopsis thaliana	core promoter element around -30 of transcription start
Glyma.06G051800	TATA-box	TATA	259	Arabidopsis thaliana	core promoter element around -30 of transcription start
Glyma.06G051800	TATA-box	ATTATA	262	Brassica napus	core promoter element around -30 of transcription start
Glyma.06G051800	TATA-box	TATATAA	263	Arabidopsis thaliana	core promoter element around -30 of transcription start
Glyma.06G051800	TATA-box	TATATA	264	Arabidopsis thaliana	core promoter element around -30 of transcription start
Glyma.06G051800	TATA-box	ATATAA	265	Brassica oleracea	core promoter element around -30 of transcription start
Glyma.06G051800	TATA-box	TATA	266	Arabidopsis thaliana	core promoter element around -30 of transcription start
Glyma.06G051800	TATA-box	TATAAA	576	Helianthus annuus	core promoter element around -30 of transcription start
Glyma.06G051800	TATA-box	TATAA	577	Arabidopsis thaliana	core promoter element around -30 of transcription start
Glyma.06G051800	TATA-box	TATA	578	Arabidopsis thaliana	core promoter element around -30 of transcription start
Glyma.06G051800	TATA-box	taTATAAAtc	854	Arabidopsis thaliana	core promoter element around -30 of transcription start
Glyma.06G051800	TATA-box	TATAAAT	855	Brassica juncea	core promoter element around -30 of transcription start
Glyma.06G051800	TATA-box	TATAAA	856	Helianthus annuus	core promoter element around -30 of transcription start
Glyma.06G051800	TATA-box	TATATAA	857	Arabidopsis thaliana	core promoter element around -30 of transcription start
Glyma.06G051800	TATA-box	TATATA	858	Arabidopsis thaliana	core promoter element around -30 of transcription start
Glyma.06G051800	TATA-box	ATATAT	859	Brassica napus	core promoter element around -30 of transcription start
Glyma.06G051800	TATA-box	TATATA	860	Arabidopsis thaliana	core promoter element around -30 of transcription start
Glyma.06G051800	TATA-box	TATA	862	Arabidopsis thaliana	core promoter element around -30 of transcription start
Glyma.06G051800	TATA-box	ATATAT	884	Brassica napus	core promoter element around -30 of transcription start
Glyma.06G051800	TATA-box	TATA	885	Arabidopsis thaliana	core promoter element around -30 of transcription start
Glyma.06G051800	TATA-box	ATATAA	929	Brassica oleracea	core promoter element around -30 of transcription start
Glyma.06G051800	TATA-box	TATA	930	Arabidopsis thaliana	core promoter element around -30 of transcription start
Glyma.06G051800	TATA-box	TATAAAA	952	Pisum sativum	core promoter element around -30 of transcription start
Glyma.06G051800	TATA-box	TATAAA	953	Helianthus annuus	core promoter element around -30 of transcription start
Glyma.06G051800	TATA-box	TATAA	954	Arabidopsis thaliana	core promoter element around -30 of transcription start
Glyma.06G051800	TATA-box	TATA	955	Arabidopsis thaliana	core promoter element around -30 of transcription start
Glyma.06G051800	TATA-box	TATAA	981	Arabidopsis thaliana	core promoter element around -30 of transcription start
Glyma.06G051800	TATA-box	TATA	982	Arabidopsis thaliana	core promoter element around -30 of transcription start
Glyma.06G051800	TATA-box	TATA	1022	Arabidopsis thaliana	core promoter element around -30 of transcription start
Glyma.06G051800	TATA-box	ATATAA	1185	Brassica oleracea	core promoter element around -30 of transcription start
Glyma.06G051800	TATA-box	TATA	1186	Arabidopsis thaliana	core promoter element around -30 of transcription start
Glyma.06G051800	TATA-box	TATAAATA	1202	Daucus carota	core promoter element around -30 of transcription start
Glyma.06G051800	TATA-box	TATAAAT	1203	Brassica juncea	core promoter element around -30 of transcription start
Glyma.06G051800	TATA-box	TATAAA	1204	Helianthus annuus	core promoter element around -30 of transcription start
Glyma.06G051800	TATA-box	TATAA	1205	Arabidopsis thaliana	core promoter element around -30 of transcription start
Glyma.06G051800	TATA-box	TATA	1206	Arabidopsis thaliana	core promoter element around -30 of transcription start
Glyma.06G051800	TATA-box	TATAAAA	1214	Pisum sativum	core promoter element around -30 of transcription start
Glyma.06G051800	TATA-box	taTATAAAtc	1215	Arabidopsis thaliana	core promoter element around -30 of transcription start
Glyma.06G051800	TATA-box	TATAA	1216	Arabidopsis thaliana	core promoter element around -30 of transcription start
Glyma.06G051800	TATA-box	TATA	1217	Arabidopsis thaliana	core promoter element around -30 of transcription start
Glyma.06G051800	TATA-box	ATATAA	1262	Brassica oleracea	core promoter element around -30 of transcription start
Glyma.06G051800	TATA-box	TATA	1263	Arabidopsis thaliana	core promoter element around -30 of transcription start
Glyma.06G051800	TATA-box	TATA	1383	Arabidopsis thaliana	core promoter element around -30 of transcription start
Glyma.06G051800	TATA-box	TATAAAA	1425	Pisum sativum	core promoter element around -30 of transcription start
Glyma.06G051800	TATA-box	TATAAA	1426	Helianthus annuus	core promoter element around -30 of transcription start
Glyma.06G051800	TATA-box	TATAA	1427	Arabidopsis thaliana	core promoter element around -30 of transcription start
Glyma.06G051800	TATA-box	TATA	1428	Arabidopsis thaliana	core promoter element around -30 of transcription start
Glyma.06G051800	TATA-box	TATAAAA	1449	Pisum sativum	core promoter element around -30 of transcription start
Glyma.06G051800	TATA-box	TATAAA	1450	Helianthus annuus	core promoter element around -30 of transcription start
Glyma.06G051800	TATA-box	TATAA	1451	Arabidopsis thaliana	core promoter element around -30 of transcription start
Glyma.06G051800	TATA-box	TATA	1452	Arabidopsis thaliana	core promoter element around -30 of transcription start
Glyma.06G051800	TATA-box	TATA	1482	Arabidopsis thaliana	core promoter element around -30 of transcription start
Glyma.06G051800	TATA-box	ATATAT	1515	Brassica napus	core promoter element around -30 of transcription start
Glyma.06G051800	TATA-box	TATATA	1516	Arabidopsis thaliana	core promoter element around -30 of transcription start
Glyma.06G051800	TATA-box	TATA	1518	Arabidopsis thaliana	core promoter element around -30 of transcription start
Glyma.06G051800	TATA-box	TATA	1586	Arabidopsis thaliana	core promoter element around -30 of transcription start
Glyma.06G051800	TATA-box	ATATAT	1633	Brassica napus	core promoter element around -30 of transcription start
Glyma.06G051800	TATA-box	TATA	1634	Arabidopsis thaliana	core promoter element around -30 of transcription start
Glyma.06G051800	TATA-box	ATTATA	1659	Brassica napus	core promoter element around -30 of transcription start
Glyma.06G051800	TATA-box	TATAA	1660	Arabidopsis thaliana	core promoter element around -30 of transcription start
Glyma.06G051800	TATA-box	TATA	1661	Arabidopsis thaliana	core promoter element around -30 of transcription start
Glyma.06G051800	GATA-motif	AAGGATAAGG	443	Solanum tuberosum	part of a light responsive element
Glyma.06G051800	W box	TTGACC	42	Arabidopsis thaliana
Glyma.06G051800	W box	TTGACC	1004	Arabidopsis thaliana
Glyma.06G051800	TGACG-motif	TGACG	781	Hordeum vulgare	cis-acting regulatory element involved in the MeJA-responsiveness
Glyma.06G051800	TGACG-motif	TGACG	2203	Hordeum vulgare	cis-acting regulatory element involved in the MeJA-responsiveness
Glyma.06G051800	TGACG-motif	TGACG	2383	Hordeum vulgare	cis-acting regulatory element involved in the MeJA-responsiveness
Glyma.06G051800	TGACG-motif	TGACG	2392	Hordeum vulgare	cis-acting regulatory element involved in the MeJA-responsiveness
Glyma.06G051800	F-box	CTATTCTCATT	1148	Lycopersicon esculentum
Glyma.06G051800	CCAAT-box	CAACGG	2416	Hordeum vulgare	MYBHv1 binding site
Glyma.06G051800	TCT-motif	TCTTAC	2447	Arabidopsis thaliana	part of a light responsive element
Glyma.06G051800	ABRE3a	TACGTG	894	Zea mays
Glyma.06G051800	Box 4	ATTAAT	537	Petroselinum crispum	part of a conserved DNA module involved in light responsiveness
Glyma.06G051800	Box 4	ATTAAT	888	Petroselinum crispum	part of a conserved DNA module involved in light responsiveness
Glyma.06G051800	Box 4	ATTAAT	962	Petroselinum crispum	part of a conserved DNA module involved in light responsiveness
Glyma.06G051800	Box 4	ATTAAT	1598	Petroselinum crispum	part of a conserved DNA module involved in light responsiveness
Glyma.06G051800	Box 4	ATTAAT	1743	Petroselinum crispum	part of a conserved DNA module involved in light responsiveness
Glyma.06G051800	Box 4	ATTAAT	1792	Petroselinum crispum	part of a conserved DNA module involved in light responsiveness
Glyma.06G051800	CAAT-box	CAAAT	45	Pisum sativum	common cis-acting element in promoter and enhancer regions
Glyma.06G051800	CAAT-box	CAAAT	128	Pisum sativum	common cis-acting element in promoter and enhancer regions
Glyma.06G051800	CAAT-box	CAAT	294	Nicotiana glutinosa
Glyma.06G051800	CAAT-box	CAAT	343	Nicotiana glutinosa
Glyma.06G051800	CAAT-box	CAAT	460	Nicotiana glutinosa
Glyma.06G051800	CAAT-box	CAAT	511	Nicotiana glutinosa
Glyma.06G051800	CAAT-box	CAAAT	659	Pisum sativum	common cis-acting element in promoter and enhancer regions
Glyma.06G051800	CAAT-box	CAAAT	704	Pisum sativum	common cis-acting element in promoter and enhancer regions
Glyma.06G051800	CAAT-box	CAAT	761	Nicotiana glutinosa
Glyma.06G051800	CAAT-box	CAAT	849	Nicotiana glutinosa
Glyma.06G051800	CAAT-box	CAAT	973	Nicotiana glutinosa
Glyma.06G051800	CAAT-box	CAAT	1011	Nicotiana glutinosa
Glyma.06G051800	CAAT-box	CAAAT	1036	Pisum sativum	common cis-acting element in promoter and enhancer regions
Glyma.06G051800	CAAT-box	CAAAT	1055	Pisum sativum	common cis-acting element in promoter and enhancer regions
Glyma.06G051800	CAAT-box	CAAAT	1102	Pisum sativum	common cis-acting element in promoter and enhancer regions
Glyma.06G051800	CAAT-box	CAAT	1286	Nicotiana glutinosa
Glyma.06G051800	CAAT-box	CAAT	1299	Nicotiana glutinosa
Glyma.06G051800	CAAT-box	CAAT	1348	Nicotiana glutinosa
Glyma.06G051800	CAAT-box	CAAAT	1350	Pisum sativum	common cis-acting element in promoter and enhancer regions
Glyma.06G051800	CAAT-box	CAAT	1355	Nicotiana glutinosa
Glyma.06G051800	CAAT-box	CAAT	1405	Nicotiana glutinosa
Glyma.06G051800	CAAT-box	CAAAT	1407	Pisum sativum	common cis-acting element in promoter and enhancer regions
Glyma.06G051800	CAAT-box	CAAAT	1438	Pisum sativum	common cis-acting element in promoter and enhancer regions
Glyma.06G051800	CAAT-box	CAAT	1467	Nicotiana glutinosa
Glyma.06G051800	CAAT-box	CAAAT	1469	Pisum sativum	common cis-acting element in promoter and enhancer regions
Glyma.06G051800	CAAT-box	CAAAT	1591	Pisum sativum	common cis-acting element in promoter and enhancer regions
Glyma.06G051800	CAAT-box	CAAAT	1652	Pisum sativum	common cis-acting element in promoter and enhancer regions
Glyma.06G051800	CAAT-box	CAAT	1755	Nicotiana glutinosa
Glyma.06G051800	CAAT-box	CAAT	1777	Nicotiana glutinosa
Glyma.06G051800	CAAT-box	CAAAT	1789	Pisum sativum	common cis-acting element in promoter and enhancer regions
Glyma.06G051800	CAAT-box	CAAAT	1931	Pisum sativum	common cis-acting element in promoter and enhancer regions
Glyma.06G051800	CAAT-box	CAAAT	1957	Pisum sativum	common cis-acting element in promoter and enhancer regions
Glyma.06G051800	CAAT-box	CAACCAACTCC	2323	Arabidopsis thaliana	common cis-acting element in promoter and enhancer regions
Glyma.06G051800	CAAT-box	CAAT	2435	Nicotiana glutinosa
Glyma.06G051800	Myb	CAACTG	382	Arabidopsis thaliana
Glyma.06G051800	DRE core	GCCGAC	2240	Arabidopsis thaliana
Glyma.06G051800	DRE core	GCCGAC	2348	Arabidopsis thaliana
Glyma.06G051800	GA-motif	ATAGATAA	1483	Arabidopsis thaliana	part of a light responsive element
Glyma.06G051800	AT~TATA-box	TATATA	13	Arabidopsis thaliana
Glyma.06G051800	AT~TATA-box	TATATA	264	Arabidopsis thaliana
Glyma.06G051800	AT~TATA-box	TATATAAA	856	Arabidopsis thaliana
Glyma.06G051800	AT~TATA-box	TATATA	858	Arabidopsis thaliana
Glyma.06G051800	AT~TATA-box	TATATA	860	Arabidopsis thaliana
Glyma.06G051800	AT~TATA-box	TATATA	1516	Arabidopsis thaliana
Glyma.06G051800	chs-CMA2a	TCACTTGA	641	Petroselinum crispum	part of a light responsive element
Glyma.06G051800	G-box	CACGTC	779	Zea mays	cis-acting regulatory element involved in light responsiveness
Glyma.06G051800	G-box	TACGTG	894	Arabidopsis thaliana	cis-acting regulatory element involved in light responsiveness
Glyma.06G051800	TGA-element	AACGAC	2510	Brassica oleracea	auxin-responsive element
Glyma.06G051800	WUN-motif	AAATTACT	1642	Nicotiana glutinosa
Glyma.06G051800	GT1-motif	GGTTAA	620	Arabidopsis thaliana	light responsive element
Glyma.06G051800	GT1-motif	GGTTAA	1178	Arabidopsis thaliana	light responsive element
Glyma.06G051800	GT1-motif	GGTTAA	1507	Arabidopsis thaliana	light responsive element
Glyma.06G051800	GT1-motif	GGTTAA	2520	Arabidopsis thaliana	light responsive element
Glyma.06G051800	MYB recognition site	CCGTTG	2416	Arabidopsis thaliana
Glyma.06G051800	MYB-like sequence	TAACCA	1508	Arabidopsis thaliana
Glyma.06G051800	MYB-like sequence	TAACCA	1797	Arabidopsis thaliana
Glyma.06G051800	O2-site	GTTGACGTGA	389	Zea mays	cis-acting regulatory element involved in zein metabolism regulation
Glyma.06G051800	O2-site	GATGA(C/T)(A/G)TG(A/G)	495	Zea mays	cis-acting regulatory element involved in zein metabolism regulation
Glyma.06G051800	O2-site	GTTGACGTGA	695	Zea mays	cis-acting regulatory element involved in zein metabolism regulation
Glyma.06G051800	O2-site	GTTGACGTGA	778	Zea mays	cis-acting regulatory element involved in zein metabolism regulation
Glyma.06G051800	O2-site	GATGACATGG	1870	Zea mays	cis-acting regulatory element involved in zein metabolism regulation
Glyma.06G051800	AAGAA-motif	GAAAGAA	1106	Avena sativa
Glyma.06G051800	AAGAA-motif	GAAAGAA	1967	Avena sativa
Glyma.06G051800	AAGAA-motif	GAAAGAA	1971	Avena sativa
Glyma.06G051800	AAGAA-motif	GAAAGAA	1975	Avena sativa
Glyma.06G051800	STRE	AGGGG	838	Arabidopsis thaliana
Glyma.06G051800	STRE	AGGGG	1060	Arabidopsis thaliana
Glyma.06G051800	STRE	AGGGG	2097	Arabidopsis thaliana
Glyma.06G051800	STRE	AGGGG	2159	Arabidopsis thaliana
Glyma.06G051800	C-box	ACGAGCACCGCC	2355	Hordeum vulgare	cis-acting regulatory element involved in light responsiveness
Glyma.06G051800	Unnamed__4	CTCC	410	Petroselinum hortense
Glyma.06G051800	Unnamed__4	CTCC	476	Petroselinum hortense
Glyma.06G051800	Unnamed__4	CTCC	481	Petroselinum hortense
Glyma.06G051800	Unnamed__4	CTCC	1491	Petroselinum hortense
Glyma.06G051800	Unnamed__4	CTCC	1763	Petroselinum hortense
Glyma.06G051800	Unnamed__4	CTCC	1833	Petroselinum hortense
Glyma.06G051800	Unnamed__4	CTCC	2113	Petroselinum hortense
Glyma.06G051800	Unnamed__4	CTCC	2169	Petroselinum hortense
Glyma.06G051800	Unnamed__4	CTCC	2224	Petroselinum hortense
Glyma.06G051800	Unnamed__4	CTCC	2276	Petroselinum hortense
Glyma.06G051800	Unnamed__4	CTCC	2284	Petroselinum hortense
Glyma.06G051800	Unnamed__4	CTCC	2330	Petroselinum hortense
Glyma.06G051800	Unnamed__4	CTCC	2366	Petroselinum hortense
Glyma.06G051800	Unnamed__4	CTCC	2380	Petroselinum hortense
Glyma.06G051800	Unnamed__4	CTCC	2389	Petroselinum hortense
Glyma.06G051800	Unnamed__4	CTCC	2443	Petroselinum hortense
Glyma.06G051800	MYB	TAACCA	1508	Arabidopsis thaliana
Glyma.06G051800	MYB	TAACCA	1797	Arabidopsis thaliana
Glyma.06G051800	MYB	CAACCA	1953	Arabidopsis thaliana
Glyma.06G051800	MYB	CAACCA	2323	Arabidopsis thaliana
Glyma.06G051800	ABRE4	CACGTA	894	Zea mays
Glyma.06G051800	Myc	TCTCTTA	1197	Arabidopsis thaliana
Glyma.06G051800	as-1	TGACG	781	Arabidopsis thaliana
Glyma.06G051800	as-1	TGACG	2203	Arabidopsis thaliana
Glyma.06G051800	as-1	TGACG	2383	Arabidopsis thaliana
Glyma.06G051800	as-1	TGACG	2392	Arabidopsis thaliana
Glyma.06G051800	ARE	AAACCA	1225	Zea mays	cis-acting regulatory element essential for the anaerobic induction
Glyma.06G051800	TCA-element	CCATCTTTTT	1700	Nicotiana tabacum	cis-acting element involved in salicylic acid responsiveness
Glyma.06G051800	MYC	CATGTG	416	Arabidopsis thaliana
Glyma.06G051800	MYC	CATTTG	704	Arabidopsis thaliana
Glyma.06G051800	MYC	CATGTG	870	Arabidopsis thaliana
Glyma.06G051800	I-box	TGATAATGT	1084	Solanum tuberosum	part of a light responsive element
Glyma.06G051800	I-box	AGATAAGG	1485	Triticum aestivum	part of a light responsive element
Glyma.06G051800	TATA	TATAAAAT	1424	Arabidopsis thaliana
Glyma.06G051800	TATA	TATAAAAT	1448	Arabidopsis thaliana
Glyma.06G051800		motif_sequence	7	organism	short_function
Glyma.06G051800		motif_sequence	237	organism	short_function
Glyma.06G051800		motif_sequence	430	organism	short_function
Glyma.06G051800		motif_sequence	479	organism	short_function
Glyma.06G051800		motif_sequence	845	organism	short_function
Glyma.06G051800		motif_sequence	869	organism	short_function
Glyma.06G051800		motif_sequence	873	organism	short_function
Glyma.06G051800		motif_sequence	1063	organism	short_function
Glyma.06G051800		motif_sequence	1936	organism	short_function
Glyma.06G051800		motif_sequence	2022	organism	short_function
Glyma.06G051800		motif_sequence	2105	organism	short_function
Glyma.06G051800	LAMP-element	CTTTATCA	1623	Pisum sativum	part of a light responsive element
Glyma.04G050900	TCA	TCATCTTCAT	1922	Pisum sativum
Glyma.04G050900	Unnamed__4	CTCC	529	Petroselinum hortense
Glyma.04G050900	Unnamed__4	CTCC	1816	Petroselinum hortense
Glyma.04G050900	Unnamed__4	CTCC	1957	Petroselinum hortense
Glyma.04G050900	Unnamed__4	CTCC	2110	Petroselinum hortense
Glyma.04G050900	Unnamed__4	CTCC	2166	Petroselinum hortense
Glyma.04G050900	Unnamed__4	CTCC	2221	Petroselinum hortense
Glyma.04G050900	Unnamed__4	CTCC	2273	Petroselinum hortense
Glyma.04G050900	Unnamed__4	CTCC	2281	Petroselinum hortense
Glyma.04G050900	Unnamed__4	CTCC	2327	Petroselinum hortense
Glyma.04G050900	Unnamed__4	CTCC	2363	Petroselinum hortense
Glyma.04G050900	Unnamed__4	CTCC	2377	Petroselinum hortense
Glyma.04G050900	Unnamed__4	CTCC	2386	Petroselinum hortense
Glyma.04G050900	CGTCA-motif	CGTCA	1222	Hordeum vulgare	cis-acting regulatory element involved in the MeJA-responsiveness
Glyma.04G050900	CGTCA-motif	CGTCA	1627	Hordeum vulgare	cis-acting regulatory element involved in the MeJA-responsiveness
Glyma.04G050900	CGTCA-motif	CGTCA	1650	Hordeum vulgare	cis-acting regulatory element involved in the MeJA-responsiveness
Glyma.04G050900	CGTCA-motif	CGTCA	1669	Hordeum vulgare	cis-acting regulatory element involved in the MeJA-responsiveness
Glyma.04G050900	CGTCA-motif	CGTCA	2200	Hordeum vulgare	cis-acting regulatory element involved in the MeJA-responsiveness
Glyma.04G050900	CGTCA-motif	CGTCA	2380	Hordeum vulgare	cis-acting regulatory element involved in the MeJA-responsiveness
Glyma.04G050900	CGTCA-motif	CGTCA	2389	Hordeum vulgare	cis-acting regulatory element involved in the MeJA-responsiveness
Glyma.04G050900	CGTCA-motif	CGTCA	2509	Hordeum vulgare	cis-acting regulatory element involved in the MeJA-responsiveness
Glyma.04G050900	Unnamed__2	AACCTAACCT	2514	Petroselinum hortense
Glyma.04G050900	MYB recognition site	CCGTTG	2413	Arabidopsis thaliana
Glyma.04G050900	MYB	TAACCA	728	Arabidopsis thaliana
Glyma.04G050900	MYB	TAACCA	1260	Arabidopsis thaliana
Glyma.04G050900	CAAT-box	CAAT	78	Nicotiana glutinosa
Glyma.04G050900	CAAT-box	CAAT	127	Nicotiana glutinosa
Glyma.04G050900	CAAT-box	CAAAT	133	Pisum sativum	common cis-acting element in promoter and enhancer regions
Glyma.04G050900	CAAT-box	CAAAT	183	Pisum sativum	common cis-acting element in promoter and enhancer regions
Glyma.04G050900	CAAT-box	CAAT	208	Nicotiana glutinosa
Glyma.04G050900	CAAT-box	CAAT	222	Nicotiana glutinosa
Glyma.04G050900	CAAT-box	CAAAT	244	Pisum sativum	common cis-acting element in promoter and enhancer regions
Glyma.04G050900	CAAT-box	CAAT	298	Nicotiana glutinosa
Glyma.04G050900	CAAT-box	CCAAT	376	Arabidopsis thaliana	common cis-acting element in promoter and enhancer regions
Glyma.04G050900	CAAT-box	CAAAT	412	Pisum sativum	common cis-acting element in promoter and enhancer regions
Glyma.04G050900	CAAT-box	CAAT	446	Nicotiana glutinosa
Glyma.04G050900	CAAT-box	CAAT	472	Nicotiana glutinosa
Glyma.04G050900	CAAT-box	CAAT	482	Nicotiana glutinosa
Glyma.04G050900	CAAT-box	CAAAT	610	Pisum sativum	common cis-acting element in promoter and enhancer regions
Glyma.04G050900	CAAT-box	CAAT	619	Nicotiana glutinosa
Glyma.04G050900	CAAT-box	CAAT	643	Nicotiana glutinosa
Glyma.04G050900	CAAT-box	CAAT	703	Nicotiana glutinosa
Glyma.04G050900	CAAT-box	CAAAT	835	Pisum sativum	common cis-acting element in promoter and enhancer regions
Glyma.04G050900	CAAT-box	CAAT	883	Nicotiana glutinosa
Glyma.04G050900	CAAT-box	CAAAT	959	Pisum sativum	common cis-acting element in promoter and enhancer regions
Glyma.04G050900	CAAT-box	CAAAT	993	Pisum sativum	common cis-acting element in promoter and enhancer regions
Glyma.04G050900	CAAT-box	CAAT	1023	Nicotiana glutinosa
Glyma.04G050900	CAAT-box	CAAAT	1037	Pisum sativum	common cis-acting element in promoter and enhancer regions
Glyma.04G050900	CAAT-box	CAAT	1077	Nicotiana glutinosa
Glyma.04G050900	CAAT-box	CCAAT	1263	Arabidopsis thaliana	common cis-acting element in promoter and enhancer regions
Glyma.04G050900	CAAT-box	CAAT	1264	Nicotiana glutinosa
Glyma.04G050900	CAAT-box	CAAT	1280	Nicotiana glutinosa
Glyma.04G050900	CAAT-box	CAAAT	1354	Pisum sativum	common cis-acting element in promoter and enhancer regions
Glyma.04G050900	CAAT-box	CAAAT	1482	Pisum sativum	common cis-acting element in promoter and enhancer regions
Glyma.04G050900	CAAT-box	CAAT	1546	Nicotiana glutinosa
Glyma.04G050900	CAAT-box	CAAT	1599	Nicotiana glutinosa
Glyma.04G050900	CAAT-box	CAAT	1648	Nicotiana glutinosa
Glyma.04G050900	CAAT-box	CAAT	1678	Nicotiana glutinosa
Glyma.04G050900	CAAT-box	CAAT	1723	Nicotiana glutinosa
Glyma.04G050900	CAAT-box	CAAAT	1906	Pisum sativum	common cis-acting element in promoter and enhancer regions
Glyma.04G050900	CAAT-box	CAAT	2432	Nicotiana glutinosa
Glyma.04G050900	AAGAA-motif	GAAAGAA	1862	Avena sativa
Glyma.04G050900	TC-rich repeats	ATTCTCTAAC	730	Nicotiana tabacum	cis-acting element involved in defense and stress responsiveness
Glyma.04G050900		motif_sequence	1080	organism	short_function
Glyma.04G050900		motif_sequence	1213	organism	short_function
Glyma.04G050900		motif_sequence	1911	organism	short_function
Glyma.04G050900		motif_sequence	1924	organism	short_function
Glyma.04G050900		motif_sequence	2019	organism	short_function
Glyma.04G050900		motif_sequence	2102	organism	short_function
Glyma.04G050900	AT~TATA-box	TATATA	421	Arabidopsis thaliana
Glyma.04G050900	AT~TATA-box	TATATA	547	Arabidopsis thaliana
Glyma.04G050900	AT~TATA-box	TATATA	712	Arabidopsis thaliana
Glyma.04G050900	AT~TATA-box	TATATA	714	Arabidopsis thaliana
Glyma.04G050900	AT~TATA-box	TATATAAA	1179	Arabidopsis thaliana
Glyma.04G050900	AT~TATA-box	TATATA	1181	Arabidopsis thaliana
Glyma.04G050900	MRE	AACCTAA	1159	Petroselinum crispum	MYB binding site involved in light responsiveness
Glyma.04G050900	DRE core	GCCGAC	2237	Arabidopsis thaliana
Glyma.04G050900	DRE core	GCCGAC	2345	Arabidopsis thaliana
Glyma.04G050900	G-box	CACGAC	2261	Zea mays	cis-acting regulatory element involved in light responsiveness
Glyma.04G050900	CCAAT-box	CAACGG	2413	Hordeum vulgare	MYBHv1 binding site
Glyma.04G050900	WUN-motif	TTATTACAT	1362	Nicotiana glutinosa
Glyma.04G050900	TATA	TATAAAAT	1369	Arabidopsis thaliana
Glyma.04G050900	Myb	TAACTG	1225	Arabidopsis thaliana
Glyma.04G050900	ARE	AAACCA	1793	Zea mays	cis-acting regulatory element essential for the anaerobic induction
Glyma.04G050900	MYB-like sequence	TAACCA	728	Arabidopsis thaliana
Glyma.04G050900	MYB-like sequence	TAACCA	1260	Arabidopsis thaliana
Glyma.04G050900	as-1	TGACG	1222	Arabidopsis thaliana
Glyma.04G050900	as-1	TGACG	1627	Arabidopsis thaliana
Glyma.04G050900	as-1	TGACG	1650	Arabidopsis thaliana
Glyma.04G050900	as-1	TGACG	1669	Arabidopsis thaliana
Glyma.04G050900	as-1	TGACG	2200	Arabidopsis thaliana
Glyma.04G050900	as-1	TGACG	2380	Arabidopsis thaliana
Glyma.04G050900	as-1	TGACG	2389	Arabidopsis thaliana
Glyma.04G050900	as-1	TGACG	2509	Arabidopsis thaliana
Glyma.04G050900	GCN4_motif	TGAGTCA	1282	Oryza sativa	cis-regulatory element involved in endosperm expression
Glyma.04G050900	LAMP-element	CTTTATCA	816	Pisum sativum	part of a light responsive element
Glyma.04G050900	STRE	AGGGG	2094	Arabidopsis thaliana
Glyma.04G050900	STRE	AGGGG	2156	Arabidopsis thaliana
Glyma.04G050900	GATA-motif	GATAGGA	1216	Arabidopsis thaliana	part of a light responsive element
Glyma.04G050900	GC-motif	CGCCGCGCA	848	Oryza sativa	?
Glyma.04G050900	TCT-motif	TCTTAC	2444	Arabidopsis thaliana	part of a light responsive element
Glyma.04G050900	ERE	ATTTTAAA	397	Nicotiana glutinos
Glyma.04G050900	ERE	ATTTTAAA	1527	Nicotiana glutinos
Glyma.04G050900	ERE	ATTTTAAA	1732	Nicotiana glutinos
Glyma.04G050900	ERE	ATTTTAAA	1738	Nicotiana glutinos
Glyma.04G050900	ERE	ATTTTAAA	1760	Nicotiana glutinos
Glyma.04G050900	Box 4	ATTAAT	2	Petroselinum crispum	part of a conserved DNA module involved in light responsiveness
Glyma.04G050900	Box 4	ATTAAT	152	Petroselinum crispum	part of a conserved DNA module involved in light responsiveness
Glyma.04G050900	Box 4	ATTAAT	156	Petroselinum crispum	part of a conserved DNA module involved in light responsiveness
Glyma.04G050900	Box 4	ATTAAT	190	Petroselinum crispum	part of a conserved DNA module involved in light responsiveness
Glyma.04G050900	Box 4	ATTAAT	358	Petroselinum crispum	part of a conserved DNA module involved in light responsiveness
Glyma.04G050900	Box 4	ATTAAT	752	Petroselinum crispum	part of a conserved DNA module involved in light responsiveness
Glyma.04G050900	Box 4	ATTAAT	1019	Petroselinum crispum	part of a conserved DNA module involved in light responsiveness
Glyma.04G050900	Box 4	ATTAAT	1504	Petroselinum crispum	part of a conserved DNA module involved in light responsiveness
Glyma.04G050900	Box 4	ATTAAT	1786	Petroselinum crispum	part of a conserved DNA module involved in light responsiveness
Glyma.04G050900	GT1-motif	GGTTAAT	952	Avena sativa	light responsive element
Glyma.04G050900	GT1-motif	GGTTAA	953	Arabidopsis thaliana	light responsive element
Glyma.04G050900	GT1-motif	GGTTAA	1290	Arabidopsis thaliana	light responsive element
Glyma.04G050900	GT1-motif	GGTTAA	2517	Arabidopsis thaliana	light responsive element
Glyma.04G050900	ABRE	AACCCGG	1236	Arabidopsis thaliana	cis-acting element involved in the abscisic acid responsiveness
Glyma.04G050900	TGACG-motif	TGACG	1222	Hordeum vulgare	cis-acting regulatory element involved in the MeJA-responsiveness
Glyma.04G050900	TGACG-motif	TGACG	1627	Hordeum vulgare	cis-acting regulatory element involved in the MeJA-responsiveness
Glyma.04G050900	TGACG-motif	TGACG	1650	Hordeum vulgare	cis-acting regulatory element involved in the MeJA-responsiveness
Glyma.04G050900	TGACG-motif	TGACG	1669	Hordeum vulgare	cis-acting regulatory element involved in the MeJA-responsiveness
Glyma.04G050900	TGACG-motif	TGACG	2200	Hordeum vulgare	cis-acting regulatory element involved in the MeJA-responsiveness
Glyma.04G050900	TGACG-motif	TGACG	2380	Hordeum vulgare	cis-acting regulatory element involved in the MeJA-responsiveness
Glyma.04G050900	TGACG-motif	TGACG	2389	Hordeum vulgare	cis-acting regulatory element involved in the MeJA-responsiveness
Glyma.04G050900	TGACG-motif	TGACG	2509	Hordeum vulgare	cis-acting regulatory element involved in the MeJA-responsiveness
Glyma.04G050900	TATA-box	ATTATA	41	Brassica napus	core promoter element around -30 of transcription start
Glyma.04G050900	TATA-box	TATAA	42	Arabidopsis thaliana	core promoter element around -30 of transcription start
Glyma.04G050900	TATA-box	TATA	43	Arabidopsis thaliana	core promoter element around -30 of transcription start
Glyma.04G050900	TATA-box	ATATAT	113	Brassica napus	core promoter element around -30 of transcription start
Glyma.04G050900	TATA-box	TATA	114	Arabidopsis thaliana	core promoter element around -30 of transcription start
Glyma.04G050900	TATA-box	ATATAT	224	Brassica napus	core promoter element around -30 of transcription start
Glyma.04G050900	TATA-box	TATA	225	Arabidopsis thaliana	core promoter element around -30 of transcription start
Glyma.04G050900	TATA-box	ATATAT	281	Brassica napus	core promoter element around -30 of transcription start
Glyma.04G050900	TATA-box	TATA	282	Arabidopsis thaliana	core promoter element around -30 of transcription start
Glyma.04G050900	TATA-box	ATTATA	344	Brassica napus	core promoter element around -30 of transcription start
Glyma.04G050900	TATA-box	TATAA	345	Arabidopsis thaliana	core promoter element around -30 of transcription start
Glyma.04G050900	TATA-box	TATA	346	Arabidopsis thaliana	core promoter element around -30 of transcription start
Glyma.04G050900	TATA-box	TATAAAT	351	Brassica juncea	core promoter element around -30 of transcription start
Glyma.04G050900	TATA-box	TATAAA	352	Helianthus annuus	core promoter element around -30 of transcription start
Glyma.04G050900	TATA-box	TATAA	353	Arabidopsis thaliana	core promoter element around -30 of transcription start
Glyma.04G050900	TATA-box	TATA	354	Arabidopsis thaliana	core promoter element around -30 of transcription start
Glyma.04G050900	TATA-box	ATATAT	393	Brassica napus	core promoter element around -30 of transcription start
Glyma.04G050900	TATA-box	TATA	394	Arabidopsis thaliana	core promoter element around -30 of transcription start
Glyma.04G050900	TATA-box	ATTATA	419	Brassica napus	core promoter element around -30 of transcription start
Glyma.04G050900	TATA-box	TATATAA	420	Arabidopsis thaliana	core promoter element around -30 of transcription start
Glyma.04G050900	TATA-box	TATATA	421	Arabidopsis thaliana	core promoter element around -30 of transcription start
Glyma.04G050900	TATA-box	TATA	423	Arabidopsis thaliana	core promoter element around -30 of transcription start
Glyma.04G050900	TATA-box	TATATA	547	Arabidopsis thaliana	core promoter element around -30 of transcription start
Glyma.04G050900	TATA-box	ATATAT	548	Brassica napus	core promoter element around -30 of transcription start
Glyma.04G050900	TATA-box	TATA	549	Arabidopsis thaliana	core promoter element around -30 of transcription start
Glyma.04G050900	TATA-box	TATA	606	Arabidopsis thaliana	core promoter element around -30 of transcription start
Glyma.04G050900	TATA-box	ATTATA	653	Brassica napus	core promoter element around -30 of transcription start
Glyma.04G050900	TATA-box	TATAA	654	Arabidopsis thaliana	core promoter element around -30 of transcription start
Glyma.04G050900	TATA-box	TATA	655	Arabidopsis thaliana	core promoter element around -30 of transcription start
Glyma.04G050900	TATA-box	ATATAA	670	Brassica oleracea	core promoter element around -30 of transcription start
Glyma.04G050900	TATA-box	TATA	671	Arabidopsis thaliana	core promoter element around -30 of transcription start
Glyma.04G050900	TATA-box	ATTATA	689	Brassica napus	core promoter element around -30 of transcription start
Glyma.04G050900	TATA-box	TATAA	690	Arabidopsis thaliana	core promoter element around -30 of transcription start
Glyma.04G050900	TATA-box	TATA	691	Arabidopsis thaliana	core promoter element around -30 of transcription start
Glyma.04G050900	TATA-box	ATATAT	711	Brassica napus	core promoter element around -30 of transcription start
Glyma.04G050900	TATA-box	TATATA	712	Arabidopsis thaliana	core promoter element around -30 of transcription start
Glyma.04G050900	TATA-box	ATATAT	713	Brassica napus	core promoter element around -30 of transcription start
Glyma.04G050900	TATA-box	TATATA	714	Arabidopsis thaliana	core promoter element around -30 of transcription start
Glyma.04G050900	TATA-box	ATATAA	715	Brassica oleracea	core promoter element around -30 of transcription start
Glyma.04G050900	TATA-box	TATA	716	Arabidopsis thaliana	core promoter element around -30 of transcription start
Glyma.04G050900	TATA-box	ATATAA	741	Brassica oleracea	core promoter element around -30 of transcription start
Glyma.04G050900	TATA-box	TATA	742	Arabidopsis thaliana	core promoter element around -30 of transcription start
Glyma.04G050900	TATA-box	TATAAGAA	797	Zea mays	core promoter element around -30 of transcription start
Glyma.04G050900	TATA-box	ccTATAAAaa	799	Arabidopsis thaliana	core promoter element around -30 of transcription start
Glyma.04G050900	TATA-box	TATAA	800	Arabidopsis thaliana	core promoter element around -30 of transcription start
Glyma.04G050900	TATA-box	TATA	801	Arabidopsis thaliana	core promoter element around -30 of transcription start
Glyma.04G050900	TATA-box	TACAAAA	1003	Oryza sativa	core promoter element around -30 of transcription start
Glyma.04G050900	TATA-box	TATATTTATATTT	1007	Avena sativa	core promoter element around -30 of transcription start
Glyma.04G050900	TATA-box	ATATAA	1009	Brassica oleracea	core promoter element around -30 of transcription start
Glyma.04G050900	TATA-box	TATA	1010	Arabidopsis thaliana	core promoter element around -30 of transcription start
Glyma.04G050900	TATA-box	TATA	1016	Arabidopsis thaliana	core promoter element around -30 of transcription start
Glyma.04G050900	TATA-box	ATATAA	1048	Brassica oleracea	core promoter element around -30 of transcription start
Glyma.04G050900	TATA-box	TATA	1049	Arabidopsis thaliana	core promoter element around -30 of transcription start
Glyma.04G050900	TATA-box	ccTATAAAaa	1059	Arabidopsis thaliana	core promoter element around -30 of transcription start
Glyma.04G050900	TATA-box	TATA	1061	Arabidopsis thaliana	core promoter element around -30 of transcription start
Glyma.04G050900	TATA-box	ATATAA	1084	Brassica oleracea	core promoter element around -30 of transcription start
Glyma.04G050900	TATA-box	TATA	1085	Arabidopsis thaliana	core promoter element around -30 of transcription start
Glyma.04G050900	TATA-box	ATTATA	1123	Brassica napus	core promoter element around -30 of transcription start
Glyma.04G050900	TATA-box	TATAA	1124	Arabidopsis thaliana	core promoter element around -30 of transcription start
Glyma.04G050900	TATA-box	TATA	1125	Arabidopsis thaliana	core promoter element around -30 of transcription start
Glyma.04G050900	TATA-box	TACAAAA	1141	Oryza sativa	core promoter element around -30 of transcription start
Glyma.04G050900	TATA-box	taTATAAAtc	1177	Arabidopsis thaliana	core promoter element around -30 of transcription start
Glyma.04G050900	TATA-box	TATAAAT	1178	Brassica juncea	core promoter element around -30 of transcription start
Glyma.04G050900	TATA-box	TATAAA	1179	Helianthus annuus	core promoter element around -30 of transcription start
Glyma.04G050900	TATA-box	TATATAA	1180	Arabidopsis thaliana	core promoter element around -30 of transcription start
Glyma.04G050900	TATA-box	TATATA	1181	Arabidopsis thaliana	core promoter element around -30 of transcription start
Glyma.04G050900	TATA-box	ATATAT	1182	Brassica napus	core promoter element around -30 of transcription start
Glyma.04G050900	TATA-box	TATA	1183	Arabidopsis thaliana	core promoter element around -30 of transcription start
Glyma.04G050900	TATA-box	TACATAAA	1190	Oryza sativa	core promoter element around -30 of transcription start
Glyma.04G050900	TATA-box	TATAAAA	1370	Pisum sativum	core promoter element around -30 of transcription start
Glyma.04G050900	TATA-box	TATAAA	1371	Helianthus annuus	core promoter element around -30 of transcription start
Glyma.04G050900	TATA-box	TATAA	1372	Arabidopsis thaliana	core promoter element around -30 of transcription start
Glyma.04G050900	TATA-box	TATA	1373	Arabidopsis thaliana	core promoter element around -30 of transcription start
Glyma.04G050900	TATA-box	TACAAAA	1487	Oryza sativa	core promoter element around -30 of transcription start
Glyma.04G050900	TATA-box	TATTTAAA	1525	Arabidopsis thaliana	core promoter element around -30 of transcription start
Glyma.04G050900	TATA-box	TATAA	1640	Arabidopsis thaliana	core promoter element around -30 of transcription start
Glyma.04G050900	TATA-box	TATA	1641	Arabidopsis thaliana	core promoter element around -30 of transcription start
Glyma.04G050900	TATA-box	TATAAATA	1703	Daucus carota	core promoter element around -30 of transcription start
Glyma.04G050900	TATA-box	TATAAAT	1704	Brassica juncea	core promoter element around -30 of transcription start
Glyma.04G050900	TATA-box	TATAAA	1705	Helianthus annuus	core promoter element around -30 of transcription start
Glyma.04G050900	TATA-box	TATAA	1706	Arabidopsis thaliana	core promoter element around -30 of transcription start
Glyma.04G050900	TATA-box	TATA	1707	Arabidopsis thaliana	core promoter element around -30 of transcription start
Glyma.04G050900	TATA-box	TAAAGATT	1742	Arabidopsis thaliana	core promoter element around -30 of transcription start
Glyma.04G050900	TATA-box	TATTTAAA	1762	Arabidopsis thaliana	core promoter element around -30 of transcription start
Glyma.04G050900	TATA-box	ATATAT	1996	Brassica napus	core promoter element around -30 of transcription start
Glyma.04G050900	TATA-box	TATA	1997	Arabidopsis thaliana	core promoter element around -30 of transcription start
Glyma.01G124700	AAGAA-motif	GAAAGAA	936	Avena sativa
Glyma.01G124700	AAGAA-motif	GAAAGAA	1815	Avena sativa
Glyma.01G124700	AAGAA-motif	GAAAGAA	1874	Avena sativa
Glyma.01G124700	AAGAA-motif	GAAAGAA	2613	Avena sativa
Glyma.01G124700	A-box	CCGTCC	2275	Petroselinum crispum	cis-acting regulatory element
Glyma.01G124700	MYB	CAACAG	1160	Arabidopsis thaliana
Glyma.01G124700	MYB	CAACCA	2061	Arabidopsis thaliana
Glyma.01G124700	O2-site	GATGACATGG	2016	Zea mays	cis-acting regulatory element involved in zein metabolism regulation
Glyma.01G124700	O2-site	GATGACATGG	2260	Zea mays	cis-acting regulatory element involved in zein metabolism regulation
Glyma.01G124700	O2-site	GTTGACGTGA	2305	Zea mays	cis-acting regulatory element involved in zein metabolism regulation
Glyma.01G124700	O2-site	GATGATGTGG	2371	Zea mays	cis-acting regulatory element involved in zein metabolism regulation
Glyma.01G124700	TC-rich repeats	ATTCTCTAAC	833	Nicotiana tabacum	defense and stress responsiveness
Glyma.01G124700	MRE	AACCTAA	1500	Petroselinum crispum	MYB binding site involved in light responsiveness
Glyma.01G124700	STRE	AGGGG	1389	Arabidopsis thaliana
Glyma.01G124700	STRE	AGGGG	1472	Arabidopsis thaliana
Glyma.01G124700	STRE	AGGGG	1615	Arabidopsis thaliana
Glyma.01G124700	STRE	AGGGG	1789	Arabidopsis thaliana
Glyma.01G124700	GARE-motif	TCTGTTG	1160	Brassica oleracea	gibberellin-responsive element
Glyma.01G124700	MBS	CAACTG	2074	Arabidopsis thaliana	MYB binding site involved in drought-inducibility
Glyma.01G124700	TGACG-motif	TGACG	906	Hordeum vulgare	MeJA-responsiveness
Glyma.01G124700	TGACG-motif	TGACG	1355	Hordeum vulgare	MeJA-responsiveness
Glyma.01G124700	TGACG-motif	TGACG	2097	Hordeum vulgare	cis-acting regulatory element involved in the MeJA-responsiveness
Glyma.01G124700	TGACG-motif	TGACG	2308	Hordeum vulgare	cis-acting regulatory element involved in the MeJA-responsiveness
Glyma.01G124700	TGACG-motif	TGACG	2374	Hordeum vulgare	cis-acting regulatory element involved in the MeJA-responsiveness
Glyma.01G124700	TGACG-motif	TGACG	2428	Hordeum vulgare	cis-acting regulatory element involved in the MeJA-responsiveness
Glyma.01G124700		motif_sequence	563	organism	short_function
Glyma.01G124700		motif_sequence	700	organism	short_function
Glyma.01G124700		motif_sequence	880	organism	short_function
Glyma.01G124700		motif_sequence	1074	organism	short_function
Glyma.01G124700		motif_sequence	1139	organism	short_function
Glyma.01G124700		motif_sequence	1381	organism	short_function
Glyma.01G124700		motif_sequence	1397	organism	short_function
Glyma.01G124700		motif_sequence	1445	organism	short_function
Glyma.01G124700		motif_sequence	1672	organism	short_function
Glyma.01G124700		motif_sequence	1695	organism	short_function
Glyma.01G124700		motif_sequence	2173	organism	short_function
Glyma.01G124700		motif_sequence	2251	organism	short_function
Glyma.01G124700		motif_sequence	2312	organism	short_function
Glyma.01G124700		motif_sequence	2594	organism	short_function
Glyma.01G124700		motif_sequence	2641	organism	short_function
Glyma.01G124700	MYC	CATGTG	1444	Arabidopsis thaliana
[truncated: 3,058 more rows]

## Sheet: PP2C
Gene ID	Potential Elements	Site	Species	Potential Function
Glyma.02G228200	W box	1260	Arabidopsis thaliana
Glyma.02G228200	W box	1593	Arabidopsis thaliana
Glyma.02G228200	W box	1692	Arabidopsis thaliana
Glyma.02G228200		838	organism	short_function
Glyma.02G228200		967	organism	short_function
Glyma.02G228200		1058	organism	short_function
Glyma.02G228200		1315	organism	short_function
Glyma.02G228200		1645	organism	short_function
Glyma.02G228200	Unnamed__4	1499	Petroselinum hortense
Glyma.02G228200	Unnamed__4	1645	Petroselinum hortense
Glyma.02G228200	Unnamed__4	1857	Petroselinum hortense
Glyma.02G228200	AT1-motif	1380	Solanum tuberosum	part of a light responsive module
Glyma.02G228200	TCA-element	479	Nicotiana tabacum	cis-acting element involved in salicylic acid responsiveness
Glyma.02G228200	TCA-element	1775	Nicotiana tabacum	cis-acting element involved in salicylic acid responsiveness
Glyma.02G228200	I-box	1083	Solanum tuberosum	part of a light responsive element
Glyma.02G228200	Unnamed__1	745	Glycine max	60K protein binding site
Glyma.02G228200	G-Box	1869	Pisum sativum	cis-acting regulatory element involved in light responsiveness
Glyma.02G228200	Box 4	72	Petroselinum crispum	part of a conserved DNA module involved in light responsiveness
Glyma.02G228200	Box 4	395	Petroselinum crispum	part of a conserved DNA module involved in light responsiveness
Glyma.02G228200	Box 4	710	Petroselinum crispum	part of a conserved DNA module involved in light responsiveness
Glyma.02G228200	Box 4	874	Petroselinum crispum	part of a conserved DNA module involved in light responsiveness
Glyma.02G228200	Box 4	989	Petroselinum crispum	part of a conserved DNA module involved in light responsiveness
Glyma.02G228200	Box 4	1145	Petroselinum crispum	part of a conserved DNA module involved in light responsiveness
Glyma.02G228200	Box 4	1387	Petroselinum crispum	part of a conserved DNA module involved in light responsiveness
Glyma.02G228200	ARE	791	Zea mays	cis-acting regulatory element essential for the anaerobic induction
Glyma.02G228200	CCGTCC motif	1831	Nicotiana tabacum
Glyma.02G228200	chs-CMA1a	132	Daucus carota	part of a light responsive element
Glyma.02G228200	chs-CMA1a	745	Daucus carota	part of a light responsive element
Glyma.02G228200	CAAT-box	24	Nicotiana glutinosa
Glyma.02G228200	CAAT-box	95	Nicotiana glutinosa
Glyma.02G228200	CAAT-box	117	Nicotiana glutinosa
Glyma.02G228200	CAAT-box	123	Nicotiana glutinosa
Glyma.02G228200	CAAT-box	157	Arabidopsis thaliana	common cis-acting element in promoter and enhancer regions
Glyma.02G228200	CAAT-box	248	Arabidopsis thaliana	common cis-acting element in promoter and enhancer regions
Glyma.02G228200	CAAT-box	393	Nicotiana glutinosa
Glyma.02G228200	CAAT-box	405	Nicotiana glutinosa
Glyma.02G228200	CAAT-box	427	Nicotiana glutinosa
Glyma.02G228200	CAAT-box	467	Nicotiana glutinosa
Glyma.02G228200	CAAT-box	529	Nicotiana glutinosa
Glyma.02G228200	CAAT-box	649	Nicotiana glutinosa
Glyma.02G228200	CAAT-box	794	Arabidopsis thaliana	common cis-acting element in promoter and enhancer regions
Glyma.02G228200	CAAT-box	795	Nicotiana glutinosa
Glyma.02G228200	CAAT-box	1067	Nicotiana glutinosa
Glyma.02G228200	CAAT-box	1180	Pisum sativum	common cis-acting element in promoter and enhancer regions
Glyma.02G228200	CAAT-box	1186	Pisum sativum	common cis-acting element in promoter and enhancer regions
Glyma.02G228200	CAAT-box	1272	Nicotiana glutinosa
Glyma.02G228200	CAAT-box	1293	Nicotiana glutinosa
Glyma.02G228200	CAAT-box	1335	Nicotiana glutinosa
Glyma.02G228200	CAAT-box	1365	Nicotiana glutinosa
Glyma.02G228200	CAAT-box	1369	Pisum sativum	common cis-acting element in promoter and enhancer regions
Glyma.02G228200	CAAT-box	1379	Nicotiana glutinosa
Glyma.02G228200	CAAT-box	1396	Nicotiana glutinosa
Glyma.02G228200	CAAT-box	1403	Nicotiana glutinosa
Glyma.02G228200	CAAT-box	1465	Nicotiana glutinosa
Glyma.02G228200	CAAT-box	1518	Nicotiana glutinosa
Glyma.02G228200	CAAT-box	1522	Pisum sativum	common cis-acting element in promoter and enhancer regions
Glyma.02G228200	CAAT-box	1565	Nicotiana glutinosa
Glyma.02G228200	CAAT-box	1588	Nicotiana glutinosa
Glyma.02G228200	CAAT-box	1637	Pisum sativum	common cis-acting element in promoter and enhancer regions
Glyma.02G228200	CAAT-box	1666	Petunia hybrida	common cis-acting element in promoter and enhancer regions
Glyma.02G228200	CAAT-box	1711	Nicotiana glutinosa
Glyma.02G228200	CAAT-box	1755	Pisum sativum	common cis-acting element in promoter and enhancer regions
Glyma.02G228200	CAAT-box	1762	Nicotiana glutinosa
Glyma.02G228200	CAAT-box	1799	Arabidopsis thaliana	common cis-acting element in promoter and enhancer regions
Glyma.02G228200	CAAT-box	1800	Nicotiana glutinosa
Glyma.02G228200	CAAT-box	1818	Nicotiana glutinosa
Glyma.02G228200	CAAT-box	1940	Arabidopsis thaliana	common cis-acting element in promoter and enhancer regions
Glyma.02G228200	CAAT-box	1941	Nicotiana glutinosa
Glyma.02G228200	CAAT-box	1991	Pisum sativum	common cis-acting element in promoter and enhancer regions
Glyma.02G228200	AT~TATA-box	264	Arabidopsis thaliana
Glyma.02G228200	AT~TATA-box	278	Arabidopsis thaliana
Glyma.02G228200	AT~TATA-box	280	Arabidopsis thaliana
Glyma.02G228200	AT~TATA-box	282	Arabidopsis thaliana
Glyma.02G228200	AT~TATA-box	284	Arabidopsis thaliana
Glyma.02G228200	AT~TATA-box	286	Arabidopsis thaliana
Glyma.02G228200	AT~TATA-box	288	Arabidopsis thaliana
Glyma.02G228200	AT~TATA-box	290	Arabidopsis thaliana
Glyma.02G228200	AT~TATA-box	292	Arabidopsis thaliana
Glyma.02G228200	AT~TATA-box	294	Arabidopsis thaliana
Glyma.02G228200	AT~TATA-box	296	Arabidopsis thaliana
Glyma.02G228200	AT~TATA-box	298	Arabidopsis thaliana
Glyma.02G228200	AT~TATA-box	300	Arabidopsis thaliana
Glyma.02G228200	AT~TATA-box	302	Arabidopsis thaliana
Glyma.02G228200	AT~TATA-box	304	Arabidopsis thaliana
Glyma.02G228200	AT~TATA-box	306	Arabidopsis thaliana
Glyma.02G228200	AT~TATA-box	308	Arabidopsis thaliana
Glyma.02G228200	AT~TATA-box	310	Arabidopsis thaliana
Glyma.02G228200	AT~TATA-box	312	Arabidopsis thaliana
Glyma.02G228200	AT~TATA-box	314	Arabidopsis thaliana
Glyma.02G228200	AT~TATA-box	316	Arabidopsis thaliana
Glyma.02G228200	AT~TATA-box	318	Arabidopsis thaliana
Glyma.02G228200	AT~TATA-box	320	Arabidopsis thaliana
Glyma.02G228200	AT~TATA-box	322	Arabidopsis thaliana
Glyma.02G228200	AT~TATA-box	324	Arabidopsis thaliana
Glyma.02G228200	AT~TATA-box	326	Arabidopsis thaliana
Glyma.02G228200	AT~TATA-box	328	Arabidopsis thaliana
Glyma.02G228200	AT~TATA-box	330	Arabidopsis thaliana
Glyma.02G228200	AT~TATA-box	332	Arabidopsis thaliana
Glyma.02G228200	AT~TATA-box	334	Arabidopsis thaliana
Glyma.02G228200	AT~TATA-box	336	Arabidopsis thaliana
Glyma.02G228200	AT~TATA-box	338	Arabidopsis thaliana
Glyma.02G228200	AT~TATA-box	340	Arabidopsis thaliana
Glyma.02G228200	AT~TATA-box	342	Arabidopsis thaliana
Glyma.02G228200	AT~TATA-box	344	Arabidopsis thaliana
Glyma.02G228200	AT~TATA-box	346	Arabidopsis thaliana
Glyma.02G228200	AT~TATA-box	348	Arabidopsis thaliana
Glyma.02G228200	AT~TATA-box	350	Arabidopsis thaliana
Glyma.02G228200	AT~TATA-box	352	Arabidopsis thaliana
Glyma.02G228200	AT~TATA-box	537	Arabidopsis thaliana
Glyma.02G228200	AT~TATA-box	539	Arabidopsis thaliana
Glyma.02G228200	AT~TATA-box	775	Arabidopsis thaliana
Glyma.02G228200	AT~TATA-box	777	Arabidopsis thaliana
Glyma.02G228200	AT~TATA-box	818	Arabidopsis thaliana
Glyma.02G228200	AT~TATA-box	952	Arabidopsis thaliana
Glyma.02G228200	AT~TATA-box	954	Arabidopsis thaliana
Glyma.02G228200	AT~TATA-box	1037	Arabidopsis thaliana
Glyma.02G228200	AT~TATA-box	1151	Arabidopsis thaliana
Glyma.02G228200	AT~TATA-box	1153	Arabidopsis thaliana
Glyma.02G228200	AT~TATA-box	1329	Arabidopsis thaliana
Glyma.02G228200	CCGTCC-box	1831	Petroselinum hortense
Glyma.02G228200	CCAAT-box	1947	Hordeum vulgare	MYBHv1 binding site
Glyma.02G228200	AAGAA-motif	1338	Avena sativa
Glyma.02G228200	MSA-like	1945	Catharanthus roseus	cis-acting element involved in cell cycle regulation
Glyma.02G228200	GATA-motif	1276	Arabidopsis thaliana	part of a light responsive element
Glyma.02G228200	TATA	502	Arabidopsis thaliana
Glyma.02G228200	TATA	704	Arabidopsis thaliana
Glyma.02G228200	TATA	779	Arabidopsis thaliana
Glyma.02G228200	TATA	950	Arabidopsis thaliana
Glyma.02G228200	A-box	1831	Petroselinum crispum	cis-acting regulatory element
Glyma.02G228200	MYB recognition site	1947	Arabidopsis thaliana
Glyma.02G228200	WRE3	1779	Pisum sativum
Glyma.02G228200	ATCT-motif	1276	Pisum sativum	part of a conserved DNA module involved in light responsiveness
Glyma.02G228200	ERE	51	Nicotiana glutinos
Glyma.02G228200	ERE	760	Nicotiana glutinos
Glyma.02G228200	ERE	1475	Nicotiana glutinos
Glyma.02G228200	ERE	1705	Nicotiana glutinos
Glyma.02G228200	TC-rich repeats	253	Nicotiana tabacum	cis-acting element involved in defense and stress responsiveness
Glyma.02G228200	MYB	1540	Arabidopsis thaliana
Glyma.02G228200	Myc	255	Arabidopsis thaliana
Glyma.02G228200	TATA-box	7	Brassica juncea	core promoter element around -30 of transcription start
Glyma.02G228200	TATA-box	8	Helianthus annuus	core promoter element around -30 of transcription start
Glyma.02G228200	TATA-box	9	Arabidopsis thaliana	core promoter element around -30 of transcription start
Glyma.02G228200	TATA-box	10	Arabidopsis thaliana	core promoter element around -30 of transcription start
Glyma.02G228200	TATA-box	60	Brassica napus	core promoter element around -30 of transcription start
Glyma.02G228200	TATA-box	61	Arabidopsis thaliana	core promoter element around -30 of transcription start
Glyma.02G228200	TATA-box	62	Arabidopsis thaliana	core promoter element around -30 of transcription start
Glyma.02G228200	TATA-box	97	Brassica juncea	core promoter element around -30 of transcription start
Glyma.02G228200	TATA-box	98	Helianthus annuus	core promoter element around -30 of transcription start
Glyma.02G228200	TATA-box	99	Arabidopsis thaliana	core promoter element around -30 of transcription start
Glyma.02G228200	TATA-box	100	Arabidopsis thaliana	core promoter element around -30 of transcription start
Glyma.02G228200	TATA-box	238	Arabidopsis thaliana	core promoter element around -30 of transcription start
Glyma.02G228200	TATA-box	263	Brassica napus	core promoter element around -30 of transcription start
Glyma.02G228200	TATA-box	264	Arabidopsis thaliana	core promoter element around -30 of transcription start
Glyma.02G228200	TATA-box	266	Arabidopsis thaliana	core promoter element around -30 of transcription start
Glyma.02G228200	TATA-box	278	Arabidopsis thaliana	core promoter element around -30 of transcription start
Glyma.02G228200	TATA-box	279	Brassica napus	core promoter element around -30 of transcription start
Glyma.02G228200	TATA-box	280	Arabidopsis thaliana	core promoter element around -30 of transcription start
Glyma.02G228200	TATA-box	281	Brassica napus	core promoter element around -30 of transcription start
Glyma.02G228200	TATA-box	282	Arabidopsis thaliana	core promoter element around -30 of transcription start
Glyma.02G228200	TATA-box	283	Brassica napus	core promoter element around -30 of transcription start
Glyma.02G228200	TATA-box	284	Arabidopsis thaliana	core promoter element around -30 of transcription start
Glyma.02G228200	TATA-box	285	Brassica napus	core promoter element around -30 of transcription start
Glyma.02G228200	TATA-box	286	Arabidopsis thaliana	core promoter element around -30 of transcription start
Glyma.02G228200	TATA-box	287	Brassica napus	core promoter element around -30 of transcription start
Glyma.02G228200	TATA-box	288	Arabidopsis thaliana	core promoter element around -30 of transcription start
Glyma.02G228200	TATA-box	289	Brassica napus	core promoter element around -30 of transcription start
Glyma.02G228200	TATA-box	290	Arabidopsis thaliana	core promoter element around -30 of transcription start
Glyma.02G228200	TATA-box	291	Brassica napus	core promoter element around -30 of transcription start
Glyma.02G228200	TATA-box	292	Arabidopsis thaliana	core promoter element around -30 of transcription start
Glyma.02G228200	TATA-box	293	Brassica napus	core promoter element around -30 of transcription start
Glyma.02G228200	TATA-box	294	Arabidopsis thaliana	core promoter element around -30 of transcription start
Glyma.02G228200	TATA-box	295	Brassica napus	core promoter element around -30 of transcription start
Glyma.02G228200	TATA-box	296	Arabidopsis thaliana	core promoter element around -30 of transcription start
Glyma.02G228200	TATA-box	297	Brassica napus	core promoter element around -30 of transcription start
Glyma.02G228200	TATA-box	298	Arabidopsis thaliana	core promoter element around -30 of transcription start
Glyma.02G228200	TATA-box	299	Brassica napus	core promoter element around -30 of transcription start
Glyma.02G228200	TATA-box	300	Arabidopsis thaliana	core promoter element around -30 of transcription start
Glyma.02G228200	TATA-box	301	Brassica napus	core promoter element around -30 of transcription start
Glyma.02G228200	TATA-box	302	Arabidopsis thaliana	core promoter element around -30 of transcription start
Glyma.02G228200	TATA-box	303	Brassica napus	core promoter element around -30 of transcription start
Glyma.02G228200	TATA-box	304	Arabidopsis thaliana	core promoter element around -30 of transcription start
Glyma.02G228200	TATA-box	305	Brassica napus	core promoter element around -30 of transcription start
Glyma.02G228200	TATA-box	306	Arabidopsis thaliana	core promoter element around -30 of transcription start
Glyma.02G228200	TATA-box	307	Brassica napus	core promoter element around -30 of transcription start
Glyma.02G228200	TATA-box	308	Arabidopsis thaliana	core promoter element around -30 of transcription start
Glyma.02G228200	TATA-box	309	Brassica napus	core promoter element around -30 of transcription start
Glyma.02G228200	TATA-box	310	Arabidopsis thaliana	core promoter element around -30 of transcription start
Glyma.02G228200	TATA-box	311	Brassica napus	core promoter element around -30 of transcription start
Glyma.02G228200	TATA-box	312	Arabidopsis thaliana	core promoter element around -30 of transcription start
Glyma.02G228200	TATA-box	313	Brassica napus	core promoter element around -30 of transcription start
Glyma.02G228200	TATA-box	314	Arabidopsis thaliana	core promoter element around -30 of transcription start
Glyma.02G228200	TATA-box	315	Brassica napus	core promoter element around -30 of transcription start
Glyma.02G228200	TATA-box	316	Arabidopsis thaliana	core promoter element around -30 of transcription start
Glyma.02G228200	TATA-box	317	Brassica napus	core promoter element around -30 of transcription start
Glyma.02G228200	TATA-box	318	Arabidopsis thaliana	core promoter element around -30 of transcription start
Glyma.02G228200	TATA-box	319	Brassica napus	core promoter element around -30 of transcription start
Glyma.02G228200	TATA-box	320	Arabidopsis thaliana	core promoter element around -30 of transcription start
Glyma.02G228200	TATA-box	321	Brassica napus	core promoter element around -30 of transcription start
Glyma.02G228200	TATA-box	322	Arabidopsis thaliana	core promoter element around -30 of transcription start
Glyma.02G228200	TATA-box	323	Brassica napus	core promoter element around -30 of transcription start
Glyma.02G228200	TATA-box	324	Arabidopsis thaliana	core promoter element around -30 of transcription start
Glyma.02G228200	TATA-box	325	Brassica napus	core promoter element around -30 of transcription start
Glyma.02G228200	TATA-box	326	Arabidopsis thaliana	core promoter element around -30 of transcription start
Glyma.02G228200	TATA-box	327	Brassica napus	core promoter element around -30 of transcription start
Glyma.02G228200	TATA-box	328	Arabidopsis thaliana	core promoter element around -30 of transcription start
Glyma.02G228200	TATA-box	329	Brassica napus	core promoter element around -30 of transcription start
Glyma.02G228200	TATA-box	330	Arabidopsis thaliana	core promoter element around -30 of transcription start
Glyma.02G228200	TATA-box	331	Brassica napus	core promoter element around -30 of transcription start
Glyma.02G228200	TATA-box	332	Arabidopsis thaliana	core promoter element around -30 of transcription start
Glyma.02G228200	TATA-box	333	Brassica napus	core promoter element around -30 of transcription start
Glyma.02G228200	TATA-box	334	Arabidopsis thaliana	core promoter element around -30 of transcription start
Glyma.02G228200	TATA-box	335	Brassica napus	core promoter element around -30 of transcription start
Glyma.02G228200	TATA-box	336	Arabidopsis thaliana	core promoter element around -30 of transcription start
Glyma.02G228200	TATA-box	337	Brassica napus	core promoter element around -30 of transcription start
Glyma.02G228200	TATA-box	338	Arabidopsis thaliana	core promoter element around -30 of transcription start
Glyma.02G228200	TATA-box	339	Brassica napus	core promoter element around -30 of transcription start
Glyma.02G228200	TATA-box	340	Arabidopsis thaliana	core promoter element around -30 of transcription start
Glyma.02G228200	TATA-box	341	Brassica napus	core promoter element around -30 of transcription start
Glyma.02G228200	TATA-box	342	Arabidopsis thaliana	core promoter element around -30 of transcription start
Glyma.02G228200	TATA-box	343	Brassica napus	core promoter element around -30 of transcription start
Glyma.02G228200	TATA-box	344	Arabidopsis thaliana	core promoter element around -30 of transcription start
Glyma.02G228200	TATA-box	345	Brassica napus	core promoter element around -30 of transcription start
Glyma.02G228200	TATA-box	346	Arabidopsis thaliana	core promoter element around -30 of transcription start
Glyma.02G228200	TATA-box	347	Brassica napus	core promoter element around -30 of transcription start
Glyma.02G228200	TATA-box	348	Arabidopsis thaliana	core promoter element around -30 of transcription start
Glyma.02G228200	TATA-box	349	Brassica napus	core promoter element around -30 of transcription start
Glyma.02G228200	TATA-box	350	Arabidopsis thaliana	core promoter element around -30 of transcription start
Glyma.02G228200	TATA-box	351	Brassica napus	core promoter element around -30 of transcription start
Glyma.02G228200	TATA-box	352	Arabidopsis thaliana	core promoter element around -30 of transcription start
Glyma.02G228200	TATA-box	353	Brassica napus	core promoter element around -30 of transcription start
Glyma.02G228200	TATA-box	354	Arabidopsis thaliana	core promoter element around -30 of transcription start
Glyma.02G228200	TATA-box	382	Pisum sativum	core promoter element around -30 of transcription start
Glyma.02G228200	TATA-box	383	Helianthus annuus	core promoter element around -30 of transcription start
Glyma.02G228200	TATA-box	384	Arabidopsis thaliana	core promoter element around -30 of transcription start
Glyma.02G228200	TATA-box	385	Arabidopsis thaliana	core promoter element around -30 of transcription start
Glyma.02G228200	TATA-box	429	Brassica oleracea	core promoter element around -30 of transcription start
Glyma.02G228200	TATA-box	430	Arabidopsis thaliana	core promoter element around -30 of transcription start
Glyma.02G228200	TATA-box	503	Pisum sativum	core promoter element around -30 of transcription start
Glyma.02G228200	TATA-box	504	Helianthus annuus	core promoter element around -30 of transcription start
Glyma.02G228200	TATA-box	505	Arabidopsis thaliana	core promoter element around -30 of transcription start
Glyma.02G228200	TATA-box	506	Arabidopsis thaliana	core promoter element around -30 of transcription start
Glyma.02G228200	TATA-box	537	Arabidopsis thaliana	core promoter element around -30 of transcription start
Glyma.02G228200	TATA-box	538	Brassica napus	core promoter element around -30 of transcription start
Glyma.02G228200	TATA-box	539	Arabidopsis thaliana	core promoter element around -30 of transcription start
Glyma.02G228200	TATA-box	540	Brassica napus	core promoter element around -30 of transcription start
Glyma.02G228200	TATA-box	541	Arabidopsis thaliana	core promoter element around -30 of transcription start
Glyma.02G228200	TATA-box	637	Helianthus annuus	core promoter element around -30 of transcription start
Glyma.02G228200	TATA-box	638	Arabidopsis thaliana	core promoter element around -30 of transcription start
Glyma.02G228200	TATA-box	639	Arabidopsis thaliana	core promoter element around -30 of transcription start
Glyma.02G228200	TATA-box	702	Helianthus annuus	core promoter element around -30 of transcription start
Glyma.02G228200	TATA-box	703	Arabidopsis thaliana	core promoter element around -30 of transcription start
Glyma.02G228200	TATA-box	704	Arabidopsis thaliana	core promoter element around -30 of transcription start
Glyma.02G228200	TATA-box	773	Arabidopsis thaliana	core promoter element around -30 of transcription start
Glyma.02G228200	TATA-box	774	Brassica juncea	core promoter element around -30 of transcription start
Glyma.02G228200	TATA-box	775	Helianthus annuus	core promoter element around -30 of transcription start
Glyma.02G228200	TATA-box	776	Arabidopsis thaliana	core promoter element around -30 of transcription start
Glyma.02G228200	TATA-box	777	Arabidopsis thaliana	core promoter element around -30 of transcription start
Glyma.02G228200	TATA-box	778	Brassica oleracea	core promoter element around -30 of transcription start
Glyma.02G228200	TATA-box	779	Arabidopsis thaliana	core promoter element around -30 of transcription start
Glyma.02G228200	TATA-box	785	Brassica napus	core promoter element around -30 of transcription start
Glyma.02G228200	TATA-box	786	Arabidopsis thaliana	core promoter element around -30 of transcription start
Glyma.02G228200	TATA-box	787	Arabidopsis thaliana	core promoter element around -30 of transcription start
Glyma.02G228200	TATA-box	817	Arabidopsis thaliana	core promoter element around -30 of transcription start
Glyma.02G228200	TATA-box	818	Arabidopsis thaliana	core promoter element around -30 of transcription start
Glyma.02G228200	TATA-box	819	Brassica oleracea	core promoter element around -30 of transcription start
Glyma.02G228200	TATA-box	820	Arabidopsis thaliana	core promoter element around -30 of transcription start
Glyma.02G228200	TATA-box	908	Pisum sativum	core promoter element around -30 of transcription start
Glyma.02G228200	TATA-box	909	Helianthus annuus	core promoter element around -30 of transcription start
Glyma.02G228200	TATA-box	910	Arabidopsis thaliana	core promoter element around -30 of transcription start
Glyma.02G228200	TATA-box	911	Arabidopsis thaliana	core promoter element around -30 of transcription start
Glyma.02G228200	TATA-box	917	Zea mays	core promoter element around -30 of transcription start
Glyma.02G228200	TATA-box	920	Arabidopsis thaliana	core promoter element around -30 of transcription start
Glyma.02G228200	TATA-box	921	Arabidopsis thaliana	core promoter element around -30 of transcription start
Glyma.02G228200	TATA-box	951	Pisum sativum	core promoter element around -30 of transcription start
Glyma.02G228200	TATA-box	952	Helianthus annuus	core promoter element around -30 of transcription start
Glyma.02G228200	TATA-box	953	Arabidopsis thaliana	core promoter element around -30 of transcription start
Glyma.02G228200	TATA-box	954	Arabidopsis thaliana	core promoter element around -30 of transcription start
Glyma.02G228200	TATA-box	955	Brassica oleracea	core promoter element around -30 of transcription start
Glyma.02G228200	TATA-box	956	Arabidopsis thaliana	core promoter element around -30 of transcription start
Glyma.02G228200	TATA-box	979	Oryza sativa	core promoter element around -30 of transcription start
Glyma.02G228200	TATA-box	982	Helianthus annuus	core promoter element around -30 of transcription start
Glyma.02G228200	TATA-box	984	Arabidopsis thaliana	core promoter element around -30 of transcription start
Glyma.02G228200	TATA-box	1017	Brassica oleracea	core promoter element around -30 of transcription start
Glyma.02G228200	TATA-box	1018	Arabidopsis thaliana	core promoter element around -30 of transcription start
Glyma.02G228200	TATA-box	1035	Brassica napus	core promoter element around -30 of transcription start
Glyma.02G228200	TATA-box	1036	Arabidopsis thaliana	core promoter element around -30 of transcription start
Glyma.02G228200	TATA-box	1037	Arabidopsis thaliana	core promoter element around -30 of transcription start
Glyma.02G228200	TATA-box	1038	Brassica napus	core promoter element around -30 of transcription start
Glyma.02G228200	TATA-box	1039	Arabidopsis thaliana	core promoter element around -30 of transcription start
Glyma.02G228200	TATA-box	1069	Brassica oleracea	core promoter element around -30 of transcription start
Glyma.02G228200	TATA-box	1070	Arabidopsis thaliana	core promoter element around -30 of transcription start
Glyma.02G228200	TATA-box	1108	Brassica napus	core promoter element around -30 of transcription start
Glyma.02G228200	TATA-box	1109	Arabidopsis thaliana	core promoter element around -30 of transcription start
Glyma.02G228200	TATA-box	1110	Arabidopsis thaliana	core promoter element around -30 of transcription start
Glyma.02G228200	TATA-box	1116	Oryza sativa	core promoter element around -30 of transcription start
Glyma.02G228200	TATA-box	1149	Brassica napus	core promoter element around -30 of transcription start
Glyma.02G228200	TATA-box	1150	Arabidopsis thaliana	core promoter element around -30 of transcription start
Glyma.02G228200	TATA-box	1151	Arabidopsis thaliana	core promoter element around -30 of transcription start
Glyma.02G228200	TATA-box	1152	Brassica napus	core promoter element around -30 of transcription start
Glyma.02G228200	TATA-box	1153	Arabidopsis thaliana	core promoter element around -30 of transcription start
Glyma.02G228200	TATA-box	1154	Brassica oleracea	core promoter element around -30 of transcription start
Glyma.02G228200	TATA-box	1155	Arabidopsis thaliana	core promoter element around -30 of transcription start
Glyma.02G228200	TATA-box	1175	Arabidopsis thaliana	core promoter element around -30 of transcription start
Glyma.02G228200	TATA-box	1176	Arabidopsis thaliana	core promoter element around -30 of transcription start
Glyma.02G228200	TATA-box	1200	Helianthus annuus	core promoter element around -30 of transcription start
Glyma.02G228200	TATA-box	1202	Arabidopsis thaliana	core promoter element around -30 of transcription start
Glyma.02G228200	TATA-box	1218	Pisum sativum	core promoter element around -30 of transcription start
Glyma.02G228200	TATA-box	1219	Helianthus annuus	core promoter element around -30 of transcription start
Glyma.02G228200	TATA-box	1220	Arabidopsis thaliana	core promoter element around -30 of transcription start
Glyma.02G228200	TATA-box	1221	Arabidopsis thaliana	core promoter element around -30 of transcription start
Glyma.02G228200	TATA-box	1232	Brassica napus	core promoter element around -30 of transcription start
Glyma.02G228200	TATA-box	1233	Arabidopsis thaliana	core promoter element around -30 of transcription start
Glyma.02G228200	TATA-box	1236	Brassica napus	core promoter element around -30 of transcription start
Glyma.02G228200	TATA-box	1237	Arabidopsis thaliana	core promoter element around -30 of transcription start
Glyma.02G228200	TATA-box	1238	Arabidopsis thaliana	core promoter element around -30 of transcription start
Glyma.02G228200	TATA-box	1241	Brassica napus	core promoter element around -30 of transcription start
Glyma.02G228200	TATA-box	1242	Arabidopsis thaliana	core promoter element around -30 of transcription start
Glyma.02G228200	TATA-box	1243	Arabidopsis thaliana	core promoter element around -30 of transcription start
Glyma.02G228200	TATA-box	1311	Oryza sativa	core promoter element around -30 of transcription start
Glyma.02G228200	TATA-box	1328	Brassica napus	core promoter element around -30 of transcription start
Glyma.02G228200	TATA-box	1329	Arabidopsis thaliana	core promoter element around -30 of transcription start
Glyma.02G228200	TATA-box	1330	Brassica oleracea	core promoter element around -30 of transcription start
Glyma.02G228200	TATA-box	1331	Arabidopsis thaliana	core promoter element around -30 of transcription start
Glyma.02G228200	TATA-box	1580	Arabidopsis thaliana	core promoter element around -30 of transcription start
Glyma.02G228200	TATA-box	1581	Arabidopsis thaliana	core promoter element around -30 of transcription start
Glyma.02G228200	TATA-box	1837	Helianthus annuus	core promoter element around -30 of transcription start
Glyma.02G228200	TATA-box	1838	Arabidopsis thaliana	core promoter element around -30 of transcription start
Glyma.02G228200	TATA-box	1839	Arabidopsis thaliana	core promoter element around -30 of transcription start
Glyma.02G228200	TATA-box	1862	Arabidopsis thaliana	core promoter element around -30 of transcription start
Glyma.02G228200	TATA-box	1863	Arabidopsis thaliana	core promoter element around -30 of transcription start
Glyma.02G228200	TCT-motif	257	Arabidopsis thaliana	part of a light responsive element
Glyma.02G228200	ABRE	1867	Hordeum vulgare	cis-acting element involved in the abscisic acid responsiveness
Glyma.02G228200	ABRE	1870	Arabidopsis thaliana	cis-acting element involved in the abscisic acid responsiveness
Glyma.02G228200	STRE	1854	Arabidopsis thaliana
Glyma.02G250200	ARE	409	Zea mays	cis-acting regulatory element essential for the anaerobic induction
Glyma.02G250200	Unnamed__4	18	Petroselinum hortense
Glyma.02G250200	Unnamed__4	25	Petroselinum hortense
Glyma.02G250200	Unnamed__4	40	Petroselinum hortense
Glyma.02G250200	Unnamed__4	447	Petroselinum hortense
Glyma.02G250200	Unnamed__4	553	Petroselinum hortense
Glyma.02G250200	Unnamed__4	574	Petroselinum hortense
Glyma.02G250200	Unnamed__4	913	Petroselinum hortense
Glyma.02G250200	Unnamed__4	1430	Petroselinum hortense
Glyma.02G250200	Unnamed__4	1487	Petroselinum hortense
Glyma.02G250200	Unnamed__4	1693	Petroselinum hortense
Glyma.02G250200	Unnamed__4	1842	Petroselinum hortense
Glyma.02G250200	Unnamed__4	1845	Petroselinum hortense
Glyma.02G250200	Unnamed__4	2019	Petroselinum hortense
Glyma.02G250200	Unnamed__4	2028	Petroselinum hortense
Glyma.02G250200	Unnamed__4	2037	Petroselinum hortense
Glyma.02G250200	G-Box	1473	Pisum sativum	cis-acting regulatory element involved in light responsiveness
Glyma.02G250200	G-Box	1643	Pisum sativum	cis-acting regulatory element involved in light responsiveness
Glyma.02G250200	G-Box	1671	Pisum sativum	cis-acting regulatory element involved in light responsiveness
Glyma.02G250200	Unnamed__12	41	Zea mays
Glyma.02G250200	TCT-motif	134	Arabidopsis thaliana	part of a light responsive element
Glyma.02G250200	TCT-motif	818	Arabidopsis thaliana	part of a light responsive element
Glyma.02G250200	MYB	195	Arabidopsis thaliana
Glyma.02G250200	MYB	404	Arabidopsis thaliana
Glyma.02G250200	MYB	508	Arabidopsis thaliana
Glyma.02G250200	ABRE3a	43	Zea mays
Glyma.02G250200	ABRE3a	1360	Zea mays
Glyma.02G250200	TC-rich repeats	510	Nicotiana tabacum	cis-acting element involved in defense and stress responsiveness
Glyma.02G250200	TC-rich repeats	2025	Nicotiana tabacum	cis-acting element involved in defense and stress responsiveness
Glyma.02G250200	ABRE	43	Arabidopsis thaliana	cis-acting element involved in the abscisic acid responsiveness
Glyma.02G250200	ABRE	56	Oryza sativa	cis-acting element involved in the abscisic acid responsiveness
Glyma.02G250200	ABRE	115	Arabidopsis thaliana	cis-acting element involved in the abscisic acid responsiveness
Glyma.02G250200	ABRE	1360	Arabidopsis thaliana	cis-acting element involved in the abscisic acid responsiveness
Glyma.02G250200	ABRE	1473	Arabidopsis thaliana	cis-acting element involved in the abscisic acid responsiveness
Glyma.02G250200	ABRE	1474	Arabidopsis thaliana	cis-acting element involved in the abscisic acid responsiveness
Glyma.02G250200	ABRE	1643	Arabidopsis thaliana	cis-acting element involved in the abscisic acid responsiveness
Glyma.02G250200	ABRE	1644	Arabidopsis thaliana	cis-acting element involved in the abscisic acid responsiveness
Glyma.02G250200	ABRE	1671	Arabidopsis thaliana	cis-acting element involved in the abscisic acid responsiveness
Glyma.02G250200	ABRE	1672	Arabidopsis thaliana	cis-acting element involved in the abscisic acid responsiveness
Glyma.02G250200	Sp1	1949	Oryza sativa	light responsive element
Glyma.02G250200	Unnamed__8	41	Zea mays
Glyma.02G250200	TGACG-motif	1419	Hordeum vulgare	cis-acting regulatory element involved in the MeJA-responsiveness
Glyma.02G250200	TGACG-motif	1744	Hordeum vulgare	cis-acting regulatory element involved in the MeJA-responsiveness
Glyma.02G250200	TGACG-motif	1778	Hordeum vulgare	cis-acting regulatory element involved in the MeJA-responsiveness
Glyma.02G250200	TGACG-motif	1784	Hordeum vulgare	cis-acting regulatory element involved in the MeJA-responsiveness
Glyma.02G250200	Unnamed__6	1099	Zea mays
Glyma.02G250200	ABRE4	43	Zea mays
Glyma.02G250200	ABRE4	1360	Zea mays
Glyma.02G250200	AE-box	337	Arabidopsis thaliana	part of a module for light response
Glyma.02G250200	GT1-motif	509	Arabidopsis thaliana	light responsive element
Glyma.02G250200	GT1-motif	759	Arabidopsis thaliana	light responsive element
Glyma.02G250200	CAAT-box	34	Nicotiana glutinosa
Glyma.02G250200	CAAT-box	76	Arabidopsis thaliana	common cis-acting element in promoter and enhancer regions
Glyma.02G250200	CAAT-box	90	Nicotiana glutinosa
Glyma.02G250200	CAAT-box	153	Arabidopsis thaliana	common cis-acting element in promoter and enhancer regions
Glyma.02G250200	CAAT-box	159	Nicotiana glutinosa
Glyma.02G250200	CAAT-box	297	Nicotiana glutinosa
Glyma.02G250200	CAAT-box	324	Pisum sativum	common cis-acting element in promoter and enhancer regions
Glyma.02G250200	CAAT-box	438	Nicotiana glutinosa
Glyma.02G250200	CAAT-box	440	Nicotiana glutinosa
Glyma.02G250200	CAAT-box	548	Pisum sativum	common cis-acting element in promoter and enhancer regions
Glyma.02G250200	CAAT-box	595	Arabidopsis thaliana	common cis-acting element in promoter and enhancer regions
Glyma.02G250200	CAAT-box	596	Nicotiana glutinosa
Glyma.02G250200	CAAT-box	671	Nicotiana glutinosa
Glyma.02G250200	CAAT-box	696	Pisum sativum	common cis-acting element in promoter and enhancer regions
Glyma.02G250200	CAAT-box	802	Nicotiana glutinosa
Glyma.02G250200	CAAT-box	806	Nicotiana glutinosa
Glyma.02G250200	CAAT-box	877	Pisum sativum	common cis-acting element in promoter and enhancer regions
Glyma.02G250200	CAAT-box	882	Pisum sativum	common cis-acting element in promoter and enhancer regions
Glyma.02G250200	CAAT-box	991	Nicotiana glutinosa
Glyma.02G250200	CAAT-box	1033	Pisum sativum	common cis-acting element in promoter and enhancer regions
Glyma.02G250200	CAAT-box	1176	Nicotiana glutinosa
Glyma.02G250200	CAAT-box	1187	Nicotiana glutinosa
Glyma.02G250200	CAAT-box	1208	Pisum sativum	common cis-acting element in promoter and enhancer regions
Glyma.02G250200	CAAT-box	1296	Nicotiana glutinosa
Glyma.02G250200	CAAT-box	1332	Pisum sativum	common cis-acting element in promoter and enhancer regions
Glyma.02G250200	CAAT-box	1344	Pisum sativum	common cis-acting element in promoter and enhancer regions
Glyma.02G250200	CAAT-box	1365	Nicotiana glutinosa
Glyma.02G250200	CAAT-box	1389	Nicotiana glutinosa
Glyma.02G250200	CAAT-box	1395	Pisum sativum	common cis-acting element in promoter and enhancer regions
Glyma.02G250200	CAAT-box	1547	Nicotiana glutinosa
Glyma.02G250200	CAAT-box	1636	Arabidopsis thaliana	common cis-acting element in promoter and enhancer regions
Glyma.02G250200	CAAT-box	1717	Nicotiana glutinosa
Glyma.02G250200	CAAT-box	1924	Nicotiana glutinosa
Glyma.02G250200	CAAT-box	1977	Nicotiana glutinosa
Glyma.02G250200	CAAT-box	1994	Pisum sativum	common cis-acting element in promoter and enhancer regions
Glyma.02G250200	CAAT-box	2010	Pisum sativum	common cis-acting element in promoter and enhancer regions
Glyma.02G250200	Myb-binding site	195	Nicotiana tabacum
Glyma.02G250200	CAT-box	52	Arabidopsis thaliana	cis-acting regulatory element related to meristem expression
Glyma.02G250200	Myb	1752	Arabidopsis thaliana
Glyma.02G250200	TCA-element	424	Nicotiana tabacum	cis-acting element involved in salicylic acid responsiveness
Glyma.02G250200	TCA-element	1595	Brassica oleracea	cis-acting element involved in salicylic acid responsiveness
Glyma.02G250200	Unnamed__16	1785	Zea mays
Glyma.02G250200		46	organism	short_function
Glyma.02G250200		246	organism	short_function
Glyma.02G250200		292	organism	short_function
Glyma.02G250200		363	organism	short_function
Glyma.02G250200		394	organism	short_function
Glyma.02G250200		574	organism	short_function
Glyma.02G250200		1113	organism	short_function
Glyma.02G250200		1430	organism	short_function
Glyma.02G250200		1828	organism	short_function
Glyma.02G250200	Box 4	485	Petroselinum crispum	part of a conserved DNA module involved in light responsiveness
Glyma.02G250200	Box 4	851	Petroselinum crispum	part of a conserved DNA module involved in light responsiveness
Glyma.02G250200	Box 4	1211	Petroselinum crispum	part of a conserved DNA module involved in light responsiveness
Glyma.02G250200	Box 4	1979	Petroselinum crispum	part of a conserved DNA module involved in light responsiveness
Glyma.02G250200	O2-site	1062	Zea mays	cis-acting regulatory element involved in zein metabolism regulation
Glyma.02G250200	MYB-like sequence	508	Arabidopsis thaliana
Glyma.02G250200	Unnamed__1	42	Zea mays
Glyma.02G250200	Unnamed__1	57	Zea mays
Glyma.02G250200	Unnamed__1	1359	Zea mays
Glyma.02G250200	Unnamed__1	1472	Zea mays
Glyma.02G250200	Unnamed__1	1642	Zea mays
Glyma.02G250200	Unnamed__1	1670	Zea mays
Glyma.02G250200	ACA-motif	2000	Pisum sativum	part of gapA in (gapA-CMA1) involved with light responsiveness
Glyma.02G250200	Myc	1095	Arabidopsis thaliana
Glyma.02G250200	G-box	43	Arabidopsis thaliana	cis-acting regulatory element involved in light responsiveness
Glyma.02G250200	G-box	115	Zea mays	cis-acting regulatory element involved in light responsiveness
Glyma.02G250200	G-box	1360	Arabidopsis thaliana	cis-acting regulatory element involved in light responsiveness
Glyma.02G250200	G-box	1473	Arabidopsis thaliana	cis-acting regulatory element involved in light responsiveness
Glyma.02G250200	G-box	1643	Arabidopsis thaliana	cis-acting regulatory element involved in light responsiveness
Glyma.02G250200	G-box	1671	Arabidopsis thaliana	cis-acting regulatory element involved in light responsiveness
Glyma.02G250200	TATA-box	497	Helianthus annuus	core promoter element around -30 of transcription start
Glyma.02G250200	TATA-box	499	Arabidopsis thaliana	core promoter element around -30 of transcription start
Glyma.02G250200	TATA-box	533	Helianthus annuus	core promoter element around -30 of transcription start
Glyma.02G250200	TATA-box	534	Arabidopsis thaliana	core promoter element around -30 of transcription start
Glyma.02G250200	TATA-box	535	Arabidopsis thaliana	core promoter element around -30 of transcription start
Glyma.02G250200	TATA-box	538	Brassica napus	core promoter element around -30 of transcription start
Glyma.02G250200	TATA-box	539	Arabidopsis thaliana	core promoter element around -30 of transcription start
Glyma.02G250200	TATA-box	540	Arabidopsis thaliana	core promoter element around -30 of transcription start
Glyma.02G250200	TATA-box	557	Arabidopsis thaliana	core promoter element around -30 of transcription start
Glyma.02G250200	TATA-box	559	Arabidopsis thaliana	core promoter element around -30 of transcription start
Glyma.02G250200	TATA-box	734	Brassica napus	core promoter element around -30 of transcription start
Glyma.02G250200	TATA-box	735	Arabidopsis thaliana	core promoter element around -30 of transcription start
Glyma.02G250200	TATA-box	736	Arabidopsis thaliana	core promoter element around -30 of transcription start
Glyma.02G250200	TATA-box	793	Oryza sativa	core promoter element around -30 of transcription start
Glyma.02G250200	TATA-box	954	Arabidopsis thaliana	core promoter element around -30 of transcription start
Glyma.02G250200	TATA-box	961	Arabidopsis thaliana	core promoter element around -30 of transcription start
Glyma.02G250200	TATA-box	1155	Pisum sativum	core promoter element around -30 of transcription start
Glyma.02G250200	TATA-box	1156	Helianthus annuus	core promoter element around -30 of transcription start
Glyma.02G250200	TATA-box	1157	Arabidopsis thaliana	core promoter element around -30 of transcription start
Glyma.02G250200	TATA-box	1158	Arabidopsis thaliana	core promoter element around -30 of transcription start
Glyma.02G250200	TATA-box	1178	Brassica juncea	core promoter element around -30 of transcription start
Glyma.02G250200	TATA-box	1179	Helianthus annuus	core promoter element around -30 of transcription start
Glyma.02G250200	TATA-box	1180	Arabidopsis thaliana	core promoter element around -30 of transcription start
Glyma.02G250200	TATA-box	1181	Arabidopsis thaliana	core promoter element around -30 of transcription start
Glyma.02G250200	TATA-box	1756	Helianthus annuus	core promoter element around -30 of transcription start
Glyma.02G250200	TATA-box	1758	Arabidopsis thaliana	core promoter element around -30 of transcription start
Glyma.02G250200	TATA-box	1883	Arabidopsis thaliana	core promoter element around -30 of transcription start
Glyma.02G250200	TATA-box	1969	Arabidopsis thaliana	core promoter element around -30 of transcription start
Glyma.02G250200	TATA-box	1970	Brassica juncea	core promoter element around -30 of transcription start
Glyma.02G250200	TATA-box	1971	Helianthus annuus	core promoter element around -30 of transcription start
Glyma.02G250200	TATA-box	1972	Arabidopsis thaliana	core promoter element around -30 of transcription start
Glyma.02G250200	TATA-box	1973	Arabidopsis thaliana	core promoter element around -30 of transcription start
Glyma.02G250200	Unnamed__14	41	Zea mays
Glyma.02G250200	H-box	1617	Phaseolus vulgaris
Glyma.02G250200	STRE	27	Arabidopsis thaliana
Glyma.02G250200	STRE	221	Arabidopsis thaliana
Glyma.02G250200	STRE	1825	Arabidopsis thaliana
Glyma.02G250200	P-box	1369	Oryza sativa	gibberellin-responsive element
Glyma.02G250200	MYC	438	Arabidopsis thaliana
Glyma.02G250200	MYC	1585	Arabidopsis thaliana
Glyma.02G250200	as-1	1419	Arabidopsis thaliana
Glyma.02G250200	as-1	1744	Arabidopsis thaliana
Glyma.02G250200	as-1	1778	Arabidopsis thaliana
Glyma.02G250200	as-1	1784	Arabidopsis thaliana
Glyma.02G250200	MBS	1752	Arabidopsis thaliana	MYB binding site involved in drought-inducibility
Glyma.02G250200	WUN-motif	1853	Nicotiana glutinosa
Glyma.02G250200	GATA-motif	570	Arabidopsis thaliana	part of a light responsive element
Glyma.02G250200	CCAAT-box	1819	Hordeum vulgare	MYBHv1 binding site
Glyma.02G250200	ACE	1587	Petroselinum crispum	cis-acting element involved in light responsiveness
Glyma.02G250200	Unnamed__10	41	Zea mays
Glyma.02G250200	MYB recognition site	1819	Arabidopsis thaliana
Glyma.02G250200	CGTCA-motif	1419	Hordeum vulgare	cis-acting regulatory element involved in the MeJA-responsiveness
Glyma.02G250200	CGTCA-motif	1744	Hordeum vulgare	cis-acting regulatory element involved in the MeJA-responsiveness
Glyma.02G250200	CGTCA-motif	1778	Hordeum vulgare	cis-acting regulatory element involved in the MeJA-responsiveness
Glyma.02G250200	CGTCA-motif	1784	Hordeum vulgare	cis-acting regulatory element involved in the MeJA-responsiveness
Glyma.03G233300	ABRE3a	759	Zea mays
Glyma.03G233300	ABRE3a	1884	Zea mays
Glyma.03G233300	MYB	13	Arabidopsis thaliana
Glyma.03G233300	MYB	579	Arabidopsis thaliana
Glyma.03G233300	MYB	618	Arabidopsis thaliana
Glyma.03G233300	TATA-box	866	Brassica napus	core promoter element around -30 of transcription start
Glyma.03G233300	TATA-box	867	Arabidopsis thaliana	core promoter element around -30 of transcription start
Glyma.03G233300	TATA-box	868	Arabidopsis thaliana	core promoter element around -30 of transcription start
Glyma.03G233300	TATA-box	873	Pisum sativum	core promoter element around -30 of transcription start
Glyma.03G233300	TATA-box	874	Helianthus annuus	core promoter element around -30 of transcription start
Glyma.03G233300	TATA-box	875	Arabidopsis thaliana	core promoter element around -30 of transcription start
Glyma.03G233300	TATA-box	876	Arabidopsis thaliana	core promoter element around -30 of transcription start
Glyma.03G233300	TATA-box	885	Brassica napus	core promoter element around -30 of transcription start
Glyma.03G233300	TATA-box	886	Arabidopsis thaliana	core promoter element around -30 of transcription start
Glyma.03G233300	TATA-box	977	Oryza sativa	core promoter element around -30 of transcription start
Glyma.03G233300	TATA-box	1075	Arabidopsis thaliana	core promoter element around -30 of transcription start
Glyma.03G233300	TATA-box	1800	Arabidopsis thaliana	core promoter element around -30 of transcription start
Glyma.03G233300	TATA-box	1801	Arabidopsis thaliana	core promoter element around -30 of transcription start
Glyma.03G233300	TATA-box	1849	Brassica oleracea	core promoter element around -30 of transcription start
Glyma.03G233300	TATA-box	1850	Arabidopsis thaliana	core promoter element around -30 of transcription start
Glyma.03G233300	TATA-box	1856	Arabidopsis thaliana	core promoter element around -30 of transcription start
Glyma.03G233300	TATA-box	1946	Arabidopsis thaliana	core promoter element around -30 of transcription start
Glyma.03G233300	G-box	550	Zea mays	cis-acting regulatory element involved in light responsiveness
Glyma.03G233300	G-box	724	Brassica oleracea	cis-acting regulatory element involved in light responsiveness
Glyma.03G233300	G-box	759	Arabidopsis thaliana	cis-acting regulatory element involved in light responsiveness
Glyma.03G233300	G-box	1881	Brassica oleracea	cis-acting regulatory element involved in light responsiveness
Glyma.03G233300	G-box	1884	Arabidopsis thaliana	cis-acting regulatory element involved in light responsiveness
Glyma.03G233300	ERE	889	Nicotiana glutinos
Glyma.03G233300	TC-rich repeats	510	Nicotiana tabacum	cis-acting element involved in defense and stress responsiveness
Glyma.03G233300	as-1	338	Arabidopsis thaliana
Glyma.03G233300	as-1	1292	Arabidopsis thaliana
Glyma.03G233300	as-1	1324	Arabidopsis thaliana
Glyma.03G233300	as-1	1559	Arabidopsis thaliana
Glyma.03G233300	MYC	1098	Arabidopsis thaliana
Glyma.03G233300	MYC	1327	Arabidopsis thaliana
Glyma.03G233300	MYC	1495	Arabidopsis thaliana
Glyma.03G233300	P-box	1677	Oryza sativa	gibberellin-responsive element
Glyma.03G233300	STRE	810	Arabidopsis thaliana
Glyma.03G233300	STRE	1395	Arabidopsis thaliana
Glyma.03G233300	ABRE	551	Arabidopsis thaliana	cis-acting element involved in the abscisic acid responsiveness
Glyma.03G233300	ABRE	724	Arabidopsis thaliana	cis-acting element involved in the abscisic acid responsiveness
Glyma.03G233300	ABRE	759	Arabidopsis thaliana	cis-acting element involved in the abscisic acid responsiveness
Glyma.03G233300	ABRE	1884	Arabidopsis thaliana	cis-acting element involved in the abscisic acid responsiveness
Glyma.03G233300	WUN-motif	969	Nicotiana glutinosa
Glyma.03G233300	CCGTCC-box	831	Petroselinum hortense
Glyma.03G233300	TGACG-motif	338	Hordeum vulgare	cis-acting regulatory element involved in the MeJA-responsiveness
Glyma.03G233300	TGACG-motif	1292	Hordeum vulgare	cis-acting regulatory element involved in the MeJA-responsiveness
Glyma.03G233300	TGACG-motif	1324	Hordeum vulgare	cis-acting regulatory element involved in the MeJA-responsiveness
Glyma.03G233300	TGACG-motif	1559	Hordeum vulgare	cis-acting regulatory element involved in the MeJA-responsiveness
Glyma.03G233300	GCN4_motif	655	Oryza sativa	cis-regulatory element involved in endosperm expression
Glyma.03G233300	GCN4_motif	754	Oryza sativa	cis-regulatory element involved in endosperm expression
Glyma.03G233300	GATA-motif	2	Pisum sativum	part of a light responsive element
Glyma.03G233300	TATC-box	815	Oryza sativa	cis-acting element involved in gibberellin-responsiveness
Glyma.03G233300	AAGAA-motif	38	Avena sativa
Glyma.03G233300	AAGAA-motif	1583	Avena sativa
Glyma.03G233300	WRE3	1539	Pisum sativum
Glyma.03G233300	A-box	831	Petroselinum crispum	cis-acting regulatory element
Glyma.03G233300	CGTCA-motif	338	Hordeum vulgare	cis-acting regulatory element involved in the MeJA-responsiveness
Glyma.03G233300	CGTCA-motif	1292	Hordeum vulgare	cis-acting regulatory element involved in the MeJA-responsiveness
Glyma.03G233300	CGTCA-motif	1324	Hordeum vulgare	cis-acting regulatory element involved in the MeJA-responsiveness
Glyma.03G233300	CGTCA-motif	1559	Hordeum vulgare	cis-acting regulatory element involved in the MeJA-responsiveness
Glyma.03G233300	box S	180	Arabidopsis thaliana
Glyma.03G233300	box S	444	Arabidopsis thaliana
Glyma.03G233300	LTR	1202	Hordeum vulgare	cis-acting element involved in low-temperature responsiveness
Glyma.03G233300	CCGTCC motif	831	Nicotiana tabacum
Glyma.03G233300	ARE	211	Zea mays	cis-acting regulatory element essential for the anaerobic induction
Glyma.03G233300	ARE	476	Zea mays	cis-acting regulatory element essential for the anaerobic induction
Glyma.03G233300	ARE	1012	Zea mays	cis-acting regulatory element essential for the anaerobic induction
Glyma.03G233300	ARE	1207	Zea mays	cis-acting regulatory element essential for the anaerobic induction
Glyma.03G233300	ARE	1779	Zea mays	cis-acting regulatory element essential for the anaerobic induction
Glyma.03G233300	TCCC-motif	537	Spinacia oleracea	part of a light responsive element
Glyma.03G233300	TCCC-motif	543	Spinacia oleracea	part of a light responsive element
Glyma.03G233300	CAAT-box	24	Nicotiana glutinosa
Glyma.03G233300	CAAT-box	80	Pisum sativum	common cis-acting element in promoter and enhancer regions
Glyma.03G233300	CAAT-box	103	Arabidopsis thaliana	common cis-acting element in promoter and enhancer regions
Glyma.03G233300	CAAT-box	104	Nicotiana glutinosa
Glyma.03G233300	CAAT-box	206	Arabidopsis thaliana	common cis-acting element in promoter and enhancer regions
Glyma.03G233300	CAAT-box	308	Nicotiana glutinosa
Glyma.03G233300	CAAT-box	320	Nicotiana glutinosa
Glyma.03G233300	CAAT-box	420	Pisum sativum	common cis-acting element in promoter and enhancer regions
Glyma.03G233300	CAAT-box	471	Arabidopsis thaliana	common cis-acting element in promoter and enhancer regions
Glyma.03G233300	CAAT-box	752	Nicotiana glutinosa
Glyma.03G233300	CAAT-box	788	Pisum sativum	common cis-acting element in promoter and enhancer regions
Glyma.03G233300	CAAT-box	930	Pisum sativum	common cis-acting element in promoter and enhancer regions
Glyma.03G233300	CAAT-box	961	Pisum sativum	common cis-acting element in promoter and enhancer regions
Glyma.03G233300	CAAT-box	968	Pisum sativum	common cis-acting element in promoter and enhancer regions
Glyma.03G233300	CAAT-box	1019	Pisum sativum	common cis-acting element in promoter and enhancer regions
Glyma.03G233300	CAAT-box	1053	Pisum sativum	common cis-acting element in promoter and enhancer regions
Glyma.03G233300	CAAT-box	1098	Nicotiana glutinosa
Glyma.03G233300	CAAT-box	1100	Nicotiana glutinosa
Glyma.03G233300	CAAT-box	1147	Nicotiana glutinosa
Glyma.03G233300	CAAT-box	1246	Arabidopsis thaliana	common cis-acting element in promoter and enhancer regions
Glyma.03G233300	CAAT-box	1247	Nicotiana glutinosa
Glyma.03G233300	CAAT-box	1251	Pisum sativum	common cis-acting element in promoter and enhancer regions
Glyma.03G233300	CAAT-box	1328	Pisum sativum	common cis-acting element in promoter and enhancer regions
Glyma.03G233300	CAAT-box	1378	Nicotiana glutinosa
Glyma.03G233300	CAAT-box	1415	Nicotiana glutinosa
Glyma.03G233300	CAAT-box	1438	Nicotiana glutinosa
Glyma.03G233300	CAAT-box	1475	Nicotiana glutinosa
Glyma.03G233300	CAAT-box	1495	Nicotiana glutinosa
Glyma.03G233300	CAAT-box	1497	Nicotiana glutinosa
Glyma.03G233300	CAAT-box	1573	Nicotiana glutinosa
Glyma.03G233300	CAAT-box	1615	Nicotiana glutinosa
Glyma.03G233300	CAAT-box	1644	Nicotiana glutinosa
Glyma.03G233300	CAAT-box	1659	Arabidopsis thaliana	common cis-acting element in promoter and enhancer regions
Glyma.03G233300	CAAT-box	1872	Nicotiana glutinosa
Glyma.03G233300	GT1-motif	12	Arabidopsis thaliana	light responsive element
Glyma.03G233300	GT1-motif	253	Arabidopsis thaliana	light responsive element
Glyma.03G233300	ABRE4	759	Zea mays
Glyma.03G233300	ABRE4	1884	Zea mays
Glyma.03G233300	Myb	1003	Arabidopsis thaliana
Glyma.03G233300	CAT-box	1299	Arabidopsis thaliana	cis-acting regulatory element related to meristem expression
Glyma.03G233300	Unnamed__16	522	Zea mays
Glyma.03G233300	Box II	1883	Arabidopsis thaliana	part of a light responsive element
Glyma.03G233300	I-box	1	Zea mays	part of a light responsive element
Glyma.03G233300		124	organism	short_function
Glyma.03G233300		436	organism	short_function
Glyma.03G233300		495	organism	short_function
Glyma.03G233300		539	organism	short_function
Glyma.03G233300		545	organism	short_function
Glyma.03G233300		570	organism	short_function
Glyma.03G233300		643	organism	short_function
Glyma.03G233300		677	organism	short_function
Glyma.03G233300		764	organism	short_function
Glyma.03G233300		800	organism	short_function
Glyma.03G233300		1158	organism	short_function
Glyma.03G233300		1241	organism	short_function
Glyma.03G233300		1306	organism	short_function
Glyma.03G233300		1343	organism	short_function
Glyma.03G233300		1410	organism	short_function
Glyma.03G233300		1417	organism	short_function
Glyma.03G233300		1440	organism	short_function
Glyma.03G233300		1887	organism	short_function
Glyma.03G233300	Unnamed__4	206	Petroselinum hortense
Glyma.03G233300	Unnamed__4	468	Petroselinum hortense
Glyma.03G233300	Unnamed__4	471	Petroselinum hortense
Glyma.03G233300	Unnamed__4	539	Petroselinum hortense
Glyma.03G233300	Unnamed__4	545	Petroselinum hortense
Glyma.03G233300	Unnamed__4	634	Petroselinum hortense
Glyma.03G233300	Unnamed__4	677	Petroselinum hortense
Glyma.03G233300	Unnamed__4	1122	Petroselinum hortense
Glyma.03G233300	Unnamed__4	1221	Petroselinum hortense
Glyma.03G233300	Unnamed__4	1289	Petroselinum hortense
Glyma.03G233300	Unnamed__4	1349	Petroselinum hortense
Glyma.03G233300	Unnamed__4	1364	Petroselinum hortense
Glyma.03G233300	Unnamed__4	1433	Petroselinum hortense
Glyma.03G233300	Box 4	1670	Petroselinum crispum	part of a conserved DNA module involved in light responsiveness
Glyma.03G233300	G-Box	724	Pisum sativum	cis-acting regulatory element involved in light responsiveness
Glyma.03G233300	Unnamed__1	558	Zea mays
Glyma.03G233300	Unnamed__1	819	Zea mays
Glyma.03G233300	MYB-like sequence	13	Arabidopsis thaliana
Glyma.03G233300	MYB-like sequence	579	Arabidopsis thaliana
Glyma.04G038000	AT~TATA-box	503	Arabidopsis thaliana
Glyma.04G038000	LAMP-element	721	Spinacia oleracea	part of a light responsive element
Glyma.04G038000	CAAT-box	157	Nicotiana glutinosa
Glyma.04G038000	CAAT-box	195	Nicotiana glutinosa
Glyma.04G038000	CAAT-box	257	Nicotiana glutinosa
Glyma.04G038000	CAAT-box	269	Nicotiana glutinosa
Glyma.04G038000	CAAT-box	412	Nicotiana glutinosa
Glyma.04G038000	CAAT-box	471	Nicotiana glutinosa
Glyma.04G038000	CAAT-box	517	Nicotiana glutinosa
Glyma.04G038000	CAAT-box	541	Pisum sativum	common cis-acting element in promoter and enhancer regions
Glyma.04G038000	CAAT-box	632	Pisum sativum	common cis-acting element in promoter and enhancer regions
Glyma.04G038000	CAAT-box	652	Arabidopsis thaliana	common cis-acting element in promoter and enhancer regions
Glyma.04G038000	CAAT-box	653	Nicotiana glutinosa
Glyma.04G038000	CAAT-box	659	Nicotiana glutinosa
Glyma.04G038000	CAAT-box	691	Nicotiana glutinosa
Glyma.04G038000	CAAT-box	712	Nicotiana glutinosa
Glyma.04G038000	CAAT-box	714	Pisum sativum	common cis-acting element in promoter and enhancer regions
Glyma.04G038000	CAAT-box	762	Nicotiana glutinosa
Glyma.04G038000	CAAT-box	799	Nicotiana glutinosa
Glyma.04G038000	CAAT-box	995	Nicotiana glutinosa
Glyma.04G038000	CAAT-box	1206	Nicotiana glutinosa
Glyma.04G038000	CAAT-box	1332	Nicotiana glutinosa
Glyma.04G038000	CAAT-box	1441	Arabidopsis thaliana	common cis-acting element in promoter and enhancer regions
Glyma.04G038000	CAAT-box	1442	Nicotiana glutinosa
Glyma.04G038000	CAAT-box	1444	Arabidopsis thaliana	common cis-acting element in promoter and enhancer regions
Glyma.04G038000	CAAT-box	1494	Nicotiana glutinosa
Glyma.04G038000	CAAT-box	1564	Arabidopsis thaliana	common cis-acting element in promoter and enhancer regions
Glyma.04G038000	CAAT-box	1593	Nicotiana glutinosa
Glyma.04G038000	CAAT-box	1614	Nicotiana glutinosa
Glyma.04G038000	CAAT-box	1636	Arabidopsis thaliana	common cis-acting element in promoter and enhancer regions
Glyma.04G038000	CAAT-box	1637	Nicotiana glutinosa
Glyma.04G038000	CAAT-box	1759	Nicotiana glutinosa
Glyma.04G038000	CAAT-box	1883	Pisum sativum	common cis-acting element in promoter and enhancer regions
Glyma.04G038000	CAAT-box	1905	Pisum sativum	common cis-acting element in promoter and enhancer regions
Glyma.04G038000	CAAT-box	1935	Nicotiana glutinosa
Glyma.04G038000	CAAT-box	1954	Nicotiana glutinosa
Glyma.04G038000	GT1-motif	46	Arabidopsis thaliana	light responsive element
Glyma.04G038000	AE-box	624	Arabidopsis thaliana	part of a module for light response
Glyma.04G038000	MRE	290	Petroselinum crispum	MYB binding site involved in light responsiveness
Glyma.04G038000	Myb-binding site	1516	Nicotiana tabacum
Glyma.04G038000	Myb	854	Arabidopsis thaliana
Glyma.04G038000	CAT-box	113	Arabidopsis thaliana	cis-acting regulatory element related to meristem expression
Glyma.04G038000	CAT-box	169	Arabidopsis thaliana	cis-acting regulatory element related to meristem expression
Glyma.04G038000	LTR	325	Hordeum vulgare	cis-acting element involved in low-temperature responsiveness
Glyma.04G038000	LTR	383	Hordeum vulgare	cis-acting element involved in low-temperature responsiveness
Glyma.04G038000	LTR	1650	Hordeum vulgare	cis-acting element involved in low-temperature responsiveness
Glyma.04G038000	chs-CMA1a	1015	Daucus carota	part of a light responsive element
Glyma.04G038000	GARE-motif	1515	Brassica oleracea	gibberellin-responsive element
Glyma.04G038000	ARE	76	Zea mays	cis-acting regulatory element essential for the anaerobic induction
Glyma.04G038000	ARE	672	Zea mays	cis-acting regulatory element essential for the anaerobic induction
Glyma.04G038000	Box 4	28	Petroselinum crispum	part of a conserved DNA module involved in light responsiveness
Glyma.04G038000	Box 4	941	Petroselinum crispum	part of a conserved DNA module involved in light responsiveness
Glyma.04G038000	O2-site	332	Zea mays	cis-acting regulatory element involved in zein metabolism regulation
Glyma.04G038000	O2-site	1143	Zea mays	cis-acting regulatory element involved in zein metabolism regulation
Glyma.04G038000	G-Box	1459	Pisum sativum	cis-acting regulatory element involved in light responsiveness
Glyma.04G038000	G-Box	1484	Pisum sativum	cis-acting regulatory element involved in light responsiveness
Glyma.04G038000	MYB-like sequence	47	Arabidopsis thaliana
Glyma.04G038000	Unnamed__4	212	Petroselinum hortense
Glyma.04G038000	Unnamed__4	485	Petroselinum hortense
Glyma.04G038000	Unnamed__4	650	Petroselinum hortense
Glyma.04G038000	Unnamed__4	1039	Petroselinum hortense
Glyma.04G038000	Unnamed__4	1042	Petroselinum hortense
Glyma.04G038000	Unnamed__4	1286	Petroselinum hortense
Glyma.04G038000	Unnamed__4	1390	Petroselinum hortense
Glyma.04G038000	Unnamed__4	1587	Petroselinum hortense
Glyma.04G038000	Unnamed__4	1699	Petroselinum hortense
Glyma.04G038000	Unnamed__4	1742	Petroselinum hortense
Glyma.04G038000	Unnamed__4	1787	Petroselinum hortense
Glyma.04G038000		231	organism	short_function
Glyma.04G038000		236	organism	short_function
Glyma.04G038000		318	organism	short_function
Glyma.04G038000		666	organism	short_function
Glyma.04G038000		679	organism	short_function
Glyma.04G038000		702	organism	short_function
Glyma.04G038000		829	organism	short_function
Glyma.04G038000		959	organism	short_function
Glyma.04G038000		1049	organism	short_function
Glyma.04G038000		1269	organism	short_function
Glyma.04G038000		1311	organism	short_function
Glyma.04G038000		1742	organism	short_function
Glyma.04G038000		1787	organism	short_function
Glyma.04G038000	as-1	812	Arabidopsis thaliana
Glyma.04G038000	MYC	701	Arabidopsis thaliana
Glyma.04G038000	MYC	1442	Arabidopsis thaliana
Glyma.04G038000	Unnamed__2	285	Petroselinum hortense
Glyma.04G038000	ABRE	1460	Arabidopsis thaliana	cis-acting element involved in the abscisic acid responsiveness
Glyma.04G038000	ABRE	1485	Arabidopsis thaliana	cis-acting element involved in the abscisic acid responsiveness
Glyma.04G038000	TCT-motif	749	Arabidopsis thaliana	part of a light responsive element
Glyma.04G038000	TATA-box	7	Brassica oleracea	core promoter element around -30 of transcription start
Glyma.04G038000	TATA-box	8	Arabidopsis thaliana	core promoter element around -30 of transcription start
Glyma.04G038000	TATA-box	79	Oryza sativa	core promoter element around -30 of transcription start
Glyma.04G038000	TATA-box	151	Pisum sativum	core promoter element around -30 of transcription start
Glyma.04G038000	TATA-box	152	Helianthus annuus	core promoter element around -30 of transcription start
Glyma.04G038000	TATA-box	153	Arabidopsis thaliana	core promoter element around -30 of transcription start
Glyma.04G038000	TATA-box	154	Arabidopsis thaliana	core promoter element around -30 of transcription start
Glyma.04G038000	TATA-box	163	Oryza sativa	core promoter element around -30 of transcription start
Glyma.04G038000	TATA-box	191	Arabidopsis thaliana	core promoter element around -30 of transcription start
Glyma.04G038000	TATA-box	390	Arabidopsis thaliana	core promoter element around -30 of transcription start
Glyma.04G038000	TATA-box	395	Arabidopsis thaliana	core promoter element around -30 of transcription start
Glyma.04G038000	TATA-box	501	Brassica napus	core promoter element around -30 of transcription start
Glyma.04G038000	TATA-box	502	Arabidopsis thaliana	core promoter element around -30 of transcription start
Glyma.04G038000	TATA-box	503	Arabidopsis thaliana	core promoter element around -30 of transcription start
Glyma.04G038000	TATA-box	504	Brassica napus	core promoter element around -30 of transcription start
Glyma.04G038000	TATA-box	505	Arabidopsis thaliana	core promoter element around -30 of transcription start
Glyma.04G038000	TATA-box	887	Arabidopsis thaliana	core promoter element around -30 of transcription start
Glyma.04G038000	TATA-box	945	Brassica napus	core promoter element around -30 of transcription start
Glyma.04G038000	TATA-box	946	Arabidopsis thaliana	core promoter element around -30 of transcription start
Glyma.04G038000	TATA-box	947	Arabidopsis thaliana	core promoter element around -30 of transcription start
Glyma.04G038000	TATA-box	949	Daucus carota	core promoter element around -30 of transcription start
Glyma.04G038000	TATA-box	950	Brassica juncea	core promoter element around -30 of transcription start
Glyma.04G038000	TATA-box	951	Helianthus annuus	core promoter element around -30 of transcription start
Glyma.04G038000	TATA-box	952	Arabidopsis thaliana	core promoter element around -30 of transcription start
Glyma.04G038000	TATA-box	953	Arabidopsis thaliana	core promoter element around -30 of transcription start
Glyma.04G038000	TATA-box	997	Brassica napus	core promoter element around -30 of transcription start
Glyma.04G038000	TATA-box	998	Arabidopsis thaliana	core promoter element around -30 of transcription start
Glyma.04G038000	TATA-box	1375	Arabidopsis thaliana	core promoter element around -30 of transcription start
Glyma.04G038000	TATA-box	1427	Brassica napus	core promoter element around -30 of transcription start
Glyma.04G038000	TATA-box	1428	Arabidopsis thaliana	core promoter element around -30 of transcription start
Glyma.04G038000	TATA-box	1429	Arabidopsis thaliana	core promoter element around -30 of transcription start
Glyma.04G038000	G-box	1499	Zea mays	cis-acting regulatory element involved in light responsiveness
Glyma.04G038000	MYB	47	Arabidopsis thaliana
Glyma.04G038000	MYB	1227	Arabidopsis thaliana
Glyma.04G038000	MYB	1231	Arabidopsis thaliana
Glyma.04G038000	MYB	1516	Arabidopsis thaliana
Glyma.04G038000	MYB	1569	Arabidopsis thaliana
Glyma.04G038000	GA-motif	474	Arabidopsis thaliana	part of a light responsive element
Glyma.04G038000	ATCT-motif	175	Pisum sativum	part of a conserved DNA module involved in light responsiveness
Glyma.04G038000	TGA-element	1134	Brassica oleracea	auxin-responsive element
Glyma.04G038000	TGA-element	1531	Brassica oleracea	auxin-responsive element
Glyma.04G038000	A-box	1699	Oryza sativa	sequence conserved in alpha-amylase promoters
Glyma.04G038000	CGTCA-motif	812	Hordeum vulgare	cis-acting regulatory element involved in the MeJA-responsiveness
Glyma.04G038000	WUN-motif	823	Nicotiana glutinosa
Glyma.04G038000	GATA-motif	1296	Pisum sativum	part of a light responsive element
Glyma.04G038000	AAGAA-motif	665	Avena sativa
Glyma.04G038000	AAGAA-motif	1170	Avena sativa
Glyma.04G038000	AAGAA-motif	1837	Avena sativa
Glyma.04G038000	TGACG-motif	812	Hordeum vulgare	cis-acting regulatory element involved in the MeJA-responsiveness
Glyma.04G053800	chs-CMA2a	521	Petroselinum crispum	part of a light responsive element
Glyma.04G053800	AT-rich sequence	607	Pisum sativum	element for maximal elicitor-mediated activation (2copies)
Glyma.04G053800	MYB-like sequence	1098	Arabidopsis thaliana
Glyma.04G053800	G-Box	391	Pisum sativum	cis-acting regulatory element involved in light responsiveness
Glyma.04G053800	G-Box	1933	Pisum sativum	cis-acting regulatory element involved in light responsiveness
Glyma.04G053800	Box 4	193	Petroselinum crispum	part of a conserved DNA module involved in light responsiveness
Glyma.04G053800	Box 4	242	Petroselinum crispum	part of a conserved DNA module involved in light responsiveness
Glyma.04G053800	Box 4	362	Petroselinum crispum	part of a conserved DNA module involved in light responsiveness
Glyma.04G053800	Box 4	1347	Petroselinum crispum	part of a conserved DNA module involved in light responsiveness
Glyma.04G053800	TCA	742	Pisum sativum
Glyma.04G053800	CAG-motif	554	Arabidopsis thaliana	part of a light response element
Glyma.04G053800	Unnamed__4	459	Petroselinum hortense
Glyma.04G053800	Unnamed__4	465	Petroselinum hortense
Glyma.04G053800	Unnamed__4	468	Petroselinum hortense
Glyma.04G053800	Unnamed__4	500	Petroselinum hortense
Glyma.04G053800	Unnamed__4	644	Petroselinum hortense
Glyma.04G053800	Unnamed__4	799	Petroselinum hortense
Glyma.04G053800	Unnamed__4	842	Petroselinum hortense
Glyma.04G053800	Unnamed__4	983	Petroselinum hortense
Glyma.04G053800	Unnamed__4	988	Petroselinum hortense
Glyma.04G053800	Unnamed__4	1158	Petroselinum hortense
Glyma.04G053800	Unnamed__4	1557	Petroselinum hortense
Glyma.04G053800	Unnamed__4	1658	Petroselinum hortense
Glyma.04G053800	Unnamed__4	1833	Petroselinum hortense
Glyma.04G053800	Unnamed__4	1836	Petroselinum hortense
Glyma.04G053800	W box	1757	Arabidopsis thaliana
Glyma.04G053800		486	organism	short_function
Glyma.04G053800		582	organism	short_function
Glyma.04G053800		642	organism	short_function
Glyma.04G053800		744	organism	short_function
Glyma.04G053800		799	organism	short_function
Glyma.04G053800		816	organism	short_function
Glyma.04G053800		834	organism	short_function
Glyma.04G053800		867	organism	short_function
Glyma.04G053800		1205	organism	short_function
Glyma.04G053800		1258	organism	short_function
Glyma.04G053800		1555	organism	short_function
Glyma.04G053800		1601	organism	short_function
Glyma.04G053800	I-box	646	Triticum aestivum	part of a light responsive element
Glyma.04G053800	TCA-element	483	Brassica oleracea	cis-acting element involved in salicylic acid responsiveness
Glyma.04G053800	TCA-element	1908	Brassica oleracea	cis-acting element involved in salicylic acid responsiveness
Glyma.04G053800	Myb-binding site	1138	Nicotiana tabacum
Glyma.04G053800	Myb	397	Arabidopsis thaliana
Glyma.04G053800	AE-box	934	Arabidopsis thaliana	part of a module for light response
Glyma.04G053800	AE-box	1612	Arabidopsis thaliana	part of a module for light response
Glyma.04G053800	CAAT-box	61	Arabidopsis thaliana	common cis-acting element in promoter and enhancer regions
Glyma.04G053800	CAAT-box	62	Nicotiana glutinosa
Glyma.04G053800	CAAT-box	64	Nicotiana glutinosa
Glyma.04G053800	CAAT-box	136	Nicotiana glutinosa
Glyma.04G053800	CAAT-box	160	Nicotiana glutinosa
Glyma.04G053800	CAAT-box	317	Nicotiana glutinosa
Glyma.04G053800	CAAT-box	321	Nicotiana glutinosa
Glyma.04G053800	CAAT-box	330	Arabidopsis thaliana	common cis-acting element in promoter and enhancer regions
Glyma.04G053800	CAAT-box	331	Nicotiana glutinosa
Glyma.04G053800	CAAT-box	410	Nicotiana glutinosa
Glyma.04G053800	CAAT-box	415	Arabidopsis thaliana	common cis-acting element in promoter and enhancer regions
Glyma.04G053800	CAAT-box	416	Nicotiana glutinosa
Glyma.04G053800	CAAT-box	578	Pisum sativum	common cis-acting element in promoter and enhancer regions
Glyma.04G053800	CAAT-box	598	Nicotiana glutinosa
Glyma.04G053800	CAAT-box	753	Arabidopsis thaliana	common cis-acting element in promoter and enhancer regions
Glyma.04G053800	CAAT-box	825	Pisum sativum	common cis-acting element in promoter and enhancer regions
Glyma.04G053800	CAAT-box	846	Nicotiana glutinosa
Glyma.04G053800	CAAT-box	891	Nicotiana glutinosa
Glyma.04G053800	CAAT-box	1078	Pisum sativum	common cis-acting element in promoter and enhancer regions
Glyma.04G053800	CAAT-box	1160	Arabidopsis thaliana	common cis-acting element in promoter and enhancer regions
Glyma.04G053800	CAAT-box	1161	Nicotiana glutinosa
Glyma.04G053800	CAAT-box	1183	Nicotiana glutinosa
Glyma.04G053800	CAAT-box	1276	Pisum sativum	common cis-acting element in promoter and enhancer regions
Glyma.04G053800	CAAT-box	1360	Arabidopsis thaliana	common cis-acting element in promoter and enhancer regions
Glyma.04G053800	CAAT-box	1731	Pisum sativum	common cis-acting element in promoter and enhancer regions
Glyma.04G053800	CAAT-box	1750	Nicotiana glutinosa
Glyma.04G053800	CAAT-box	1775	Arabidopsis thaliana	common cis-acting element in promoter and enhancer regions
Glyma.04G053800	CAAT-box	1776	Arabidopsis thaliana	common cis-acting element in promoter and enhancer regions
Glyma.04G053800	CAAT-box	1777	Nicotiana glutinosa
Glyma.04G053800	CAAT-box	1812	Pisum sativum	common cis-acting element in promoter and enhancer regions
Glyma.04G053800	CAAT-box	1827	Pisum sativum	common cis-acting element in promoter and enhancer regions
Glyma.04G053800	CAAT-box	1905	Nicotiana glutinosa
Glyma.04G053800	GARE-motif	1137	Brassica oleracea	gibberellin-responsive element
Glyma.04G053800	ARE	696	Zea mays	cis-acting regulatory element essential for the anaerobic induction
Glyma.04G053800	ARE	1864	Zea mays	cis-acting regulatory element essential for the anaerobic induction
Glyma.04G053800	CCGTCC motif	791	Nicotiana tabacum
Glyma.04G053800	A-box	791	Petroselinum crispum	cis-acting regulatory element
Glyma.04G053800	CGTCA-motif	1654	Hordeum vulgare	cis-acting regulatory element involved in the MeJA-responsiveness
Glyma.04G053800	WRE3	1791	Pisum sativum
Glyma.04G053800	GATA-motif	745	Arabidopsis thaliana	part of a light responsive element
Glyma.04G053800	AAGAA-motif	566	Avena sativa
Glyma.04G053800	AAGAA-motif	567	Avena sativa
Glyma.04G053800	AAGAA-motif	899	Avena sativa
Glyma.04G053800	AAGAA-motif	922	Avena sativa
Glyma.04G053800	AAGAA-motif	938	Avena sativa
Glyma.04G053800	AAGAA-motif	942	Avena sativa
Glyma.04G053800	AAGAA-motif	1289	Avena sativa
Glyma.04G053800	AAGAA-motif	1293	Avena sativa
Glyma.04G053800	AAGAA-motif	1311	Avena sativa
Glyma.04G053800	AAGAA-motif	1315	Avena sativa
Glyma.04G053800	AAGAA-motif	1478	Avena sativa
Glyma.04G053800	AAGAA-motif	1509	Avena sativa
Glyma.04G053800	AAGAA-motif	1616	Avena sativa
Glyma.04G053800	TGACG-motif	1654	Hordeum vulgare	cis-acting regulatory element involved in the MeJA-responsiveness
Glyma.04G053800	CCGTCC-box	791	Petroselinum hortense
Glyma.04G053800	WUN-motif	51	Nicotiana glutinosa
Glyma.04G053800	WUN-motif	656	Nicotiana glutinosa
Glyma.04G053800	ABRE	392	Arabidopsis thaliana	cis-acting element involved in the abscisic acid responsiveness
Glyma.04G053800	ABRE	1934	Arabidopsis thaliana	cis-acting element involved in the abscisic acid responsiveness
Glyma.04G053800	STRE	895	Arabidopsis thaliana
Glyma.04G053800	as-1	1654	Arabidopsis thaliana
Glyma.04G053800	MYC	62	Arabidopsis thaliana
Glyma.04G053800	MYC	435	Arabidopsis thaliana
Glyma.04G053800	MYC	682	Arabidopsis thaliana
Glyma.04G053800	MYC	1731	Arabidopsis thaliana
Glyma.04G053800	TC-rich repeats	1866	Nicotiana tabacum	cis-acting element involved in defense and stress responsiveness
Glyma.04G053800	GA-motif	648	Arabidopsis thaliana	part of a light responsive element
Glyma.04G053800	ATCT-motif	746	Pisum sativum	part of a conserved DNA module involved in light responsiveness
Glyma.04G053800	Myc	378	Arabidopsis thaliana
Glyma.04G053800	TATA-box	72	Arabidopsis thaliana	core promoter element around -30 of transcription start
Glyma.04G053800	TATA-box	73	Pisum sativum	core promoter element around -30 of transcription start
Glyma.04G053800	TATA-box	74	Helianthus annuus	core promoter element around -30 of transcription start
Glyma.04G053800	TATA-box	75	Arabidopsis thaliana	core promoter element around -30 of transcription start
Glyma.04G053800	TATA-box	76	Arabidopsis thaliana	core promoter element around -30 of transcription start
Glyma.04G053800	TATA-box	189	Arabidopsis thaliana	core promoter element around -30 of transcription start
Glyma.04G053800	TATA-box	285	Brassica oleracea	core promoter element around -30 of transcription start
Glyma.04G053800	TATA-box	286	Arabidopsis thaliana	core promoter element around -30 of transcription start
Glyma.04G053800	TATA-box	309	Arabidopsis thaliana	core promoter element around -30 of transcription start
Glyma.04G053800	TATA-box	330	Arabidopsis thaliana	core promoter element around -30 of transcription start
Glyma.04G053800	TATA-box	621	Brassica oleracea	core promoter element around -30 of transcription start
Glyma.04G053800	TATA-box	622	Arabidopsis thaliana	core promoter element around -30 of transcription start
Glyma.04G053800	TATA-box	628	Arabidopsis thaliana	core promoter element around -30 of transcription start
Glyma.04G053800	TATA-box	653	Arabidopsis thaliana	core promoter element around -30 of transcription start
Glyma.04G053800	TATA-box	888	Arabidopsis thaliana	core promoter element around -30 of transcription start
Glyma.04G053800	TATA-box	1052	Arabidopsis thaliana	core promoter element around -30 of transcription start
Glyma.04G053800	TATA-box	1407	Arabidopsis thaliana	core promoter element around -30 of transcription start
Glyma.04G053800	TATA-box	1974	Oryza sativa	core promoter element around -30 of transcription start
Glyma.04G053800	AC-I	773	Phaseolus vulgaris
Glyma.04G053800	MYB	1098	Arabidopsis thaliana
Glyma.04G053800	MYB	1138	Arabidopsis thaliana
Glyma.04G053800	MYB	1265	Arabidopsis thaliana
Glyma.04G053800	MYB	1685	Arabidopsis thaliana
Glyma.04G059000	Unnamed__4	1657	Petroselinum hortense
Glyma.04G059000	Unnamed__4	1669	Petroselinum hortense
Glyma.04G059000	W box	1417	Arabidopsis thaliana
Glyma.04G059000	W box	1955	Arabidopsis thaliana
Glyma.04G059000		1151	organism	short_function
Glyma.04G059000		1172	organism	short_function
Glyma.04G059000		1184	organism	short_function
Glyma.04G059000		1439	organism	short_function
Glyma.04G059000		1482	organism	short_function
Glyma.04G059000		1514	organism	short_function
Glyma.04G059000		1623	organism	short_function
Glyma.04G059000		1628	organism	short_function
Glyma.04G059000		1655	organism	short_function
Glyma.04G059000		1660	organism	short_function
Glyma.04G059000		1667	organism	short_function
Glyma.04G059000		1768	organism	short_function
Glyma.04G059000	3-AF1 binding site	681	Solanum tuberosum	light responsive element
Glyma.04G059000	AT-rich sequence	39	Pisum sativum	element for maximal elicitor-mediated activation (2copies)
Glyma.04G059000	G-Box	1163	Pisum sativum	cis-acting regulatory element involved in light responsiveness
Glyma.04G059000	Box 4	422	Petroselinum crispum	part of a conserved DNA module involved in light responsiveness
Glyma.04G059000	Box 4	523	Petroselinum crispum	part of a conserved DNA module involved in light responsiveness
Glyma.04G059000	Box 4	895	Petroselinum crispum	part of a conserved DNA module involved in light responsiveness
Glyma.04G059000	Box 4	908	Petroselinum crispum	part of a conserved DNA module involved in light responsiveness
Glyma.04G059000	Box 4	1295	Petroselinum crispum	part of a conserved DNA module involved in light responsiveness
Glyma.04G059000	Box 4	1358	Petroselinum crispum	part of a conserved DNA module involved in light responsiveness
Glyma.04G059000	Box 4	1406	Petroselinum crispum	part of a conserved DNA module involved in light responsiveness
Glyma.04G059000	Box 4	1446	Petroselinum crispum	part of a conserved DNA module involved in light responsiveness
Glyma.04G059000	Box 4	1818	Petroselinum crispum	part of a conserved DNA module involved in light responsiveness
Glyma.04G059000	ARE	280	Zea mays	cis-acting regulatory element essential for the anaerobic induction
Glyma.04G059000	ARE	726	Zea mays	cis-acting regulatory element essential for the anaerobic induction
Glyma.04G059000	ARE	980	Zea mays	cis-acting regulatory element essential for the anaerobic induction
Glyma.04G059000	ARE	1535	Zea mays	cis-acting regulatory element essential for the anaerobic induction
Glyma.04G059000	LTR	1232	Hordeum vulgare	cis-acting element involved in low-temperature responsiveness
Glyma.04G059000	Myb	1899	Arabidopsis thaliana
Glyma.04G059000	AT~TATA-box	350	Arabidopsis thaliana
Glyma.04G059000	AT~TATA-box	352	Arabidopsis thaliana
Glyma.04G059000	AT~TATA-box	620	Arabidopsis thaliana
Glyma.04G059000	GT1-motif	1855	Arabidopsis thaliana	light responsive element
Glyma.04G059000	CAAT-box	16	Nicotiana glutinosa
Glyma.04G059000	CAAT-box	124	Nicotiana glutinosa
Glyma.04G059000	CAAT-box	134	Pisum sativum	common cis-acting element in promoter and enhancer regions
Glyma.04G059000	CAAT-box	185	Nicotiana glutinosa
Glyma.04G059000	CAAT-box	187	Nicotiana glutinosa
Glyma.04G059000	CAAT-box	284	Pisum sativum	common cis-acting element in promoter and enhancer regions
Glyma.04G059000	CAAT-box	370	Pisum sativum	common cis-acting element in promoter and enhancer regions
Glyma.04G059000	CAAT-box	377	Pisum sativum	common cis-acting element in promoter and enhancer regions
Glyma.04G059000	CAAT-box	398	Nicotiana glutinosa
Glyma.04G059000	CAAT-box	426	Nicotiana glutinosa
Glyma.04G059000	CAAT-box	652	Nicotiana glutinosa
Glyma.04G059000	CAAT-box	671	Nicotiana glutinosa
Glyma.04G059000	CAAT-box	762	Pisum sativum	common cis-acting element in promoter and enhancer regions
Glyma.04G059000	CAAT-box	804	Nicotiana glutinosa
Glyma.04G059000	CAAT-box	852	Pisum sativum	common cis-acting element in promoter and enhancer regions
Glyma.04G059000	CAAT-box	978	Arabidopsis thaliana	common cis-acting element in promoter and enhancer regions
Glyma.04G059000	CAAT-box	1044	Nicotiana glutinosa
Glyma.04G059000	CAAT-box	1216	Pisum sativum	common cis-acting element in promoter and enhancer regions
Glyma.04G059000	CAAT-box	1290	Nicotiana glutinosa
Glyma.04G059000	CAAT-box	1307	Nicotiana glutinosa
Glyma.04G059000	CAAT-box	1387	Nicotiana glutinosa
Glyma.04G059000	CAAT-box	1422	Arabidopsis thaliana	common cis-acting element in promoter and enhancer regions
Glyma.04G059000	CAAT-box	1423	Nicotiana glutinosa
Glyma.04G059000	CAAT-box	1444	Nicotiana glutinosa
Glyma.04G059000	CAAT-box	1476	Nicotiana glutinosa
Glyma.04G059000	CAAT-box	1493	Nicotiana glutinosa
Glyma.04G059000	CAAT-box	1499	Nicotiana glutinosa
Glyma.04G059000	CAAT-box	1501	Nicotiana glutinosa
Glyma.04G059000	CAAT-box	1525	Nicotiana glutinosa
Glyma.04G059000	CAAT-box	1584	Nicotiana glutinosa
Glyma.04G059000	CAAT-box	1703	Nicotiana glutinosa
Glyma.04G059000	CAAT-box	1754	Nicotiana glutinosa
Glyma.04G059000	CAAT-box	1760	Nicotiana glutinosa
Glyma.04G059000	CAAT-box	1794	Pisum sativum	common cis-acting element in promoter and enhancer regions
Glyma.04G059000	CAAT-box	1910	Petunia hybrida	common cis-acting element in promoter and enhancer regions
Glyma.04G059000	CAAT-box	1987	Nicotiana glutinosa
Glyma.04G059000	GATA-motif	1045	Arabidopsis thaliana	part of a light responsive element
Glyma.04G059000	AAGAA-motif	1395	Avena sativa
Glyma.04G059000	AAGAA-motif	1918	Avena sativa
Glyma.04G059000	MBS	1899	Arabidopsis thaliana	MYB binding site involved in drought-inducibility
Glyma.04G059000	TATA	42	Arabidopsis thaliana
Glyma.04G059000	TATA	585	Arabidopsis thaliana
Glyma.04G059000	AT-rich element	730	Glycine max	binding site of AT-rich DNA binding protein (ATBP-1)
Glyma.04G059000	ERE	101	Nicotiana glutinos
Glyma.04G059000	ERE	509	Nicotiana glutinos
Glyma.04G059000	ERE	959	Nicotiana glutinos
Glyma.04G059000	G-box	1158	Lycopersicon esculentum	cis-acting regulatory element involved in light responsiveness
Glyma.04G059000	G-box	1160	Lycopersicon esculentum	cis-acting regulatory element involved in light responsiveness
Glyma.04G059000	G-box	1162	Brassica napus	cis-acting regulatory element involved in light responsiveness
Glyma.04G059000	G-box	1163	Arabidopsis thaliana	cis-acting regulatory element involved in light responsiveness
Glyma.04G059000	TCT-motif	1047	Arabidopsis thaliana	part of a light responsive element
Glyma.04G059000	TCT-motif	1681	Arabidopsis thaliana	part of a light responsive element
Glyma.04G059000	TATA-box	5	Arabidopsis thaliana	core promoter element around -30 of transcription start
Glyma.04G059000	TATA-box	6	Arabidopsis thaliana	core promoter element around -30 of transcription start
Glyma.04G059000	TATA-box	43	Pisum sativum	core promoter element around -30 of transcription start
Glyma.04G059000	TATA-box	44	Helianthus annuus	core promoter element around -30 of transcription start
Glyma.04G059000	TATA-box	45	Arabidopsis thaliana	core promoter element around -30 of transcription start
Glyma.04G059000	TATA-box	46	Arabidopsis thaliana	core promoter element around -30 of transcription start
Glyma.04G059000	TATA-box	95	Brassica oleracea	core promoter element around -30 of transcription start
Glyma.04G059000	TATA-box	96	Arabidopsis thaliana	core promoter element around -30 of transcription start
Glyma.04G059000	TATA-box	119	Brassica oleracea	core promoter element around -30 of transcription start
Glyma.04G059000	TATA-box	120	Arabidopsis thaliana	core promoter element around -30 of transcription start
Glyma.04G059000	TATA-box	167	Daucus carota	core promoter element around -30 of transcription start
Glyma.04G059000	TATA-box	168	Brassica juncea	core promoter element around -30 of transcription start
Glyma.04G059000	TATA-box	169	Helianthus annuus	core promoter element around -30 of transcription start
Glyma.04G059000	TATA-box	170	Arabidopsis thaliana	core promoter element around -30 of transcription start
Glyma.04G059000	TATA-box	171	Arabidopsis thaliana	core promoter element around -30 of transcription start
Glyma.04G059000	TATA-box	254	Arabidopsis thaliana	core promoter element around -30 of transcription start
Glyma.04G059000	TATA-box	259	Brassica oleracea	core promoter element around -30 of transcription start
Glyma.04G059000	TATA-box	260	Arabidopsis thaliana	core promoter element around -30 of transcription start
Glyma.04G059000	TATA-box	270	Arabidopsis thaliana	core promoter element around -30 of transcription start
Glyma.04G059000	TATA-box	336	Pisum sativum	core promoter element around -30 of transcription start
Glyma.04G059000	TATA-box	337	Helianthus annuus	core promoter element around -30 of transcription start
Glyma.04G059000	TATA-box	338	Arabidopsis thaliana	core promoter element around -30 of transcription start
Glyma.04G059000	TATA-box	339	Arabidopsis thaliana	core promoter element around -30 of transcription start
Glyma.04G059000	TATA-box	349	Pisum sativum	core promoter element around -30 of transcription start
Glyma.04G059000	TATA-box	350	Helianthus annuus	core promoter element around -30 of transcription start
Glyma.04G059000	TATA-box	351	Arabidopsis thaliana	core promoter element around -30 of transcription start
Glyma.04G059000	TATA-box	352	Arabidopsis thaliana	core promoter element around -30 of transcription start
Glyma.04G059000	TATA-box	353	Brassica oleracea	core promoter element around -30 of transcription start
Glyma.04G059000	TATA-box	354	Arabidopsis thaliana	core promoter element around -30 of transcription start
Glyma.04G059000	TATA-box	465	Brassica napus	core promoter element around -30 of transcription start
Glyma.04G059000	TATA-box	466	Arabidopsis thaliana	core promoter element around -30 of transcription start
Glyma.04G059000	TATA-box	467	Arabidopsis thaliana	core promoter element around -30 of transcription start
Glyma.04G059000	TATA-box	480	Oryza sativa	core promoter element around -30 of transcription start
Glyma.04G059000	TATA-box	538	Brassica napus	core promoter element around -30 of transcription start
Glyma.04G059000	TATA-box	539	Arabidopsis thaliana	core promoter element around -30 of transcription start
Glyma.04G059000	TATA-box	540	Arabidopsis thaliana	core promoter element around -30 of transcription start
Glyma.04G059000	TATA-box	586	Pisum sativum	core promoter element around -30 of transcription start
Glyma.04G059000	TATA-box	587	Helianthus annuus	core promoter element around -30 of transcription start
Glyma.04G059000	TATA-box	588	Arabidopsis thaliana	core promoter element around -30 of transcription start
Glyma.04G059000	TATA-box	589	Arabidopsis thaliana	core promoter element around -30 of transcription start
Glyma.04G059000	TATA-box	619	Brassica napus	core promoter element around -30 of transcription start
Glyma.04G059000	TATA-box	620	Arabidopsis thaliana	core promoter element around -30 of transcription start
Glyma.04G059000	TATA-box	621	Brassica napus	core promoter element around -30 of transcription start
Glyma.04G059000	TATA-box	622	Arabidopsis thaliana	core promoter element around -30 of transcription start
Glyma.04G059000	TATA-box	658	Brassica oleracea	core promoter element around -30 of transcription start
Glyma.04G059000	TATA-box	659	Arabidopsis thaliana	core promoter element around -30 of transcription start
Glyma.04G059000	TATA-box	705	Brassica napus	core promoter element around -30 of transcription start
Glyma.04G059000	TATA-box	706	Arabidopsis thaliana	core promoter element around -30 of transcription start
Glyma.04G059000	TATA-box	707	Arabidopsis thaliana	core promoter element around -30 of transcription start
Glyma.04G059000	TATA-box	732	Arabidopsis thaliana	core promoter element around -30 of transcription start
Glyma.04G059000	TATA-box	735	Pisum sativum	core promoter element around -30 of transcription start
Glyma.04G059000	TATA-box	736	Helianthus annuus	core promoter element around -30 of transcription start
Glyma.04G059000	TATA-box	737	Arabidopsis thaliana	core promoter element around -30 of transcription start
Glyma.04G059000	TATA-box	738	Arabidopsis thaliana	core promoter element around -30 of transcription start
Glyma.04G059000	TATA-box	835	Arabidopsis thaliana	core promoter element around -30 of transcription start
Glyma.04G059000	TATA-box	855	Brassica juncea	core promoter element around -30 of transcription start
Glyma.04G059000	TATA-box	856	Helianthus annuus	core promoter element around -30 of transcription start
Glyma.04G059000	TATA-box	857	Arabidopsis thaliana	core promoter element around -30 of transcription start
Glyma.04G059000	TATA-box	858	Arabidopsis thaliana	core promoter element around -30 of transcription start
Glyma.04G059000	TATA-box	873	Arabidopsis thaliana	core promoter element around -30 of transcription start
Glyma.04G059000	TATA-box	922	Brassica napus	core promoter element around -30 of transcription start
Glyma.04G059000	TATA-box	923	Arabidopsis thaliana	core promoter element around -30 of transcription start
Glyma.04G059000	TATA-box	924	Arabidopsis thaliana	core promoter element around -30 of transcription start
Glyma.04G059000	MYB	1135	Arabidopsis thaliana
Glyma.04G059000	MYB	1509	Arabidopsis thaliana
Glyma.04G059000	MYB	1713	Arabidopsis thaliana
Glyma.04G059000	ABRE	1161	Triticum aestivum	cis-acting element involved in the abscisic acid responsiveness
Glyma.04G059000	ABRE	1163	Arabidopsis thaliana	cis-acting element involved in the abscisic acid responsiveness
Glyma.04G059000	ABRE	1164	Arabidopsis thaliana	cis-acting element involved in the abscisic acid responsiveness
Glyma.04G059000	MBSI	927	Petunia hybrida	MYB binding site involved in flavonoid biosynthetic genes regulation
Glyma.04G059000	STRE	1373	Arabidopsis thaliana
Glyma.04G059000	MYC	185	Arabidopsis thaliana
Glyma.04G059000	MYC	242	Arabidopsis thaliana
Glyma.04G059000	MYC	1127	Arabidopsis thaliana
Glyma.04G059000	MYC	1215	Arabidopsis thaliana
Glyma.04G059000	MYC	1499	Arabidopsis thaliana
Glyma.04G101400	LTR	949	Hordeum vulgare	cis-acting element involved in low-temperature responsiveness
Glyma.04G101400	HD-Zip 1	256	Arabidopsis thaliana	element involved in differentiation of the palisade mesophyll cells
Glyma.04G101400	GARE-motif	837	Brassica oleracea	gibberellin-responsive element
Glyma.04G101400	ARE	1307	Zea mays	cis-acting regulatory element essential for the anaerobic induction
Glyma.04G101400	AT~TATA-box	1566	Arabidopsis thaliana
Glyma.04G101400	LAMP-element	1108	Pisum sativum	part of a light responsive element
Glyma.04G101400	CAAT-box	128	Pisum sativum	common cis-acting element in promoter and enhancer regions
Glyma.04G101400	CAAT-box	136	Pisum sativum	common cis-acting element in promoter and enhancer regions
Glyma.04G101400	CAAT-box	256	Nicotiana glutinosa
Glyma.04G101400	CAAT-box	261	Nicotiana glutinosa
Glyma.04G101400	CAAT-box	309	Nicotiana glutinosa
Glyma.04G101400	CAAT-box	351	Nicotiana glutinosa
Glyma.04G101400	CAAT-box	589	Pisum sativum	common cis-acting element in promoter and enhancer regions
Glyma.04G101400	CAAT-box	763	Pisum sativum	common cis-acting element in promoter and enhancer regions
Glyma.04G101400	CAAT-box	802	Pisum sativum	common cis-acting element in promoter and enhancer regions
Glyma.04G101400	CAAT-box	857	Nicotiana glutinosa
Glyma.04G101400	CAAT-box	1114	Nicotiana glutinosa
Glyma.04G101400	CAAT-box	1122	Arabidopsis thaliana	common cis-acting element in promoter and enhancer regions
Glyma.04G101400	CAAT-box	1215	Nicotiana glutinosa
Glyma.04G101400	CAAT-box	1217	Nicotiana glutinosa
Glyma.04G101400	CAAT-box	1279	Pisum sativum	common cis-acting element in promoter and enhancer regions
Glyma.04G101400	CAAT-box	1282	Pisum sativum	common cis-acting element in promoter and enhancer regions
Glyma.04G101400	CAAT-box	1322	Arabidopsis thaliana	common cis-acting element in promoter and enhancer regions
Glyma.04G101400	CAAT-box	1335	Nicotiana glutinosa
Glyma.04G101400	CAAT-box	1473	Nicotiana glutinosa
Glyma.04G101400	CAAT-box	1575	Arabidopsis thaliana	common cis-acting element in promoter and enhancer regions
Glyma.04G101400	CAAT-box	1576	Nicotiana glutinosa
Glyma.04G101400	CAAT-box	1578	Pisum sativum	common cis-acting element in promoter and enhancer regions
Glyma.04G101400	CAAT-box	1603	Nicotiana glutinosa
Glyma.04G101400	CAAT-box	1634	Nicotiana glutinosa
Glyma.04G101400	CAAT-box	1732	Pisum sativum	common cis-acting element in promoter and enhancer regions
Glyma.04G101400	CAAT-box	1773	Arabidopsis thaliana	common cis-acting element in promoter and enhancer regions
Glyma.04G101400	CAAT-box	1839	Nicotiana glutinosa
Glyma.04G101400	GT1-motif	1841	Avena sativa	light responsive element
Glyma.04G101400	GT1-motif	1842	Arabidopsis thaliana	light responsive element
Glyma.04G101400	MRE	1876	Petroselinum crispum	MYB binding site involved in light responsiveness
Glyma.04G101400	Myb-binding site	837	Nicotiana tabacum
Glyma.04G101400	Myb-binding site	1464	Nicotiana tabacum
Glyma.04G101400	CAT-box	1519	Arabidopsis thaliana	cis-acting regulatory element related to meristem expression
Glyma.04G101400	Unnamed__4	1001	Petroselinum hortense
Glyma.04G101400	Unnamed__4	1946	Petroselinum hortense
Glyma.04G101400		1594	organism	short_function
Glyma.04G101400		1619	organism	short_function
Glyma.04G101400	W box	1922	Arabidopsis thaliana
Glyma.04G101400	Box 4	195	Petroselinum crispum	part of a conserved DNA module involved in light responsiveness
Glyma.04G101400	G-Box	1675	Pisum sativum	cis-acting regulatory element involved in light responsiveness
Glyma.04G101400	Unnamed__1	1674	Zea mays
Glyma.04G101400	AT-rich sequence	696	Pisum sativum	element for maximal elicitor-mediated activation (2copies)
Glyma.04G101400	MYB-like sequence	58	Arabidopsis thaliana
Glyma.04G101400	TATA-box	40	Arabidopsis thaliana	core promoter element around -30 of transcription start
Glyma.04G101400	TATA-box	51	Oryza sativa	core promoter element around -30 of transcription start
Glyma.04G101400	TATA-box	61	Arabidopsis thaliana	core promoter element around -30 of transcription start
Glyma.04G101400	TATA-box	62	Arabidopsis thaliana	core promoter element around -30 of transcription start
Glyma.04G101400	TATA-box	70	Brassica napus	core promoter element around -30 of transcription start
Glyma.04G101400	TATA-box	71	Arabidopsis thaliana	core promoter element around -30 of transcription start
Glyma.04G101400	TATA-box	72	Arabidopsis thaliana	core promoter element around -30 of transcription start
Glyma.04G101400	TATA-box	76	Brassica oleracea	core promoter element around -30 of transcription start
Glyma.04G101400	TATA-box	77	Arabidopsis thaliana	core promoter element around -30 of transcription start
Glyma.04G101400	TATA-box	140	Oryza sativa	core promoter element around -30 of transcription start
Glyma.04G101400	TATA-box	180	Brassica napus	core promoter element around -30 of transcription start
Glyma.04G101400	TATA-box	181	Arabidopsis thaliana	core promoter element around -30 of transcription start
Glyma.04G101400	TATA-box	182	Arabidopsis thaliana	core promoter element around -30 of transcription start
Glyma.04G101400	TATA-box	186	Brassica oleracea	core promoter element around -30 of transcription start
Glyma.04G101400	TATA-box	187	Arabidopsis thaliana	core promoter element around -30 of transcription start
Glyma.04G101400	TATA-box	291	Brassica napus	core promoter element around -30 of transcription start
Glyma.04G101400	TATA-box	292	Arabidopsis thaliana	core promoter element around -30 of transcription start
Glyma.04G101400	TATA-box	293	Arabidopsis thaliana	core promoter element around -30 of transcription start
Glyma.04G101400	TATA-box	333	Avena sativa	core promoter element around -30 of transcription start
Glyma.04G101400	TATA-box	341	Brassica oleracea	core promoter element around -30 of transcription start
Glyma.04G101400	TATA-box	342	Arabidopsis thaliana	core promoter element around -30 of transcription start
Glyma.04G101400	TATA-box	353	Brassica oleracea	core promoter element around -30 of transcription start
Glyma.04G101400	TATA-box	354	Arabidopsis thaliana	core promoter element around -30 of transcription start
Glyma.04G101400	TATA-box	476	Arabidopsis thaliana	core promoter element around -30 of transcription start
Glyma.04G101400	TATA-box	490	Arabidopsis thaliana	core promoter element around -30 of transcription start
Glyma.04G101400	TATA-box	498	Helianthus annuus	core promoter element around -30 of transcription start
Glyma.04G101400	TATA-box	500	Arabidopsis thaliana	core promoter element around -30 of transcription start
Glyma.04G101400	TATA-box	524	Helianthus annuus	core promoter element around -30 of transcription start
Glyma.04G101400	TATA-box	526	Arabidopsis thaliana	core promoter element around -30 of transcription start
Glyma.04G101400	TATA-box	533	Pisum sativum	core promoter element around -30 of transcription start
Glyma.04G101400	TATA-box	534	Helianthus annuus	core promoter element around -30 of transcription start
Glyma.04G101400	TATA-box	535	Arabidopsis thaliana	core promoter element around -30 of transcription start
Glyma.04G101400	TATA-box	536	Arabidopsis thaliana	core promoter element around -30 of transcription start
Glyma.04G101400	TATA-box	549	Arabidopsis thaliana	core promoter element around -30 of transcription start
Glyma.04G101400	TATA-box	550	Pisum sativum	core promoter element around -30 of transcription start
Glyma.04G101400	TATA-box	551	Helianthus annuus	core promoter element around -30 of transcription start
Glyma.04G101400	TATA-box	552	Arabidopsis thaliana	core promoter element around -30 of transcription start
Glyma.04G101400	TATA-box	553	Arabidopsis thaliana	core promoter element around -30 of transcription start
Glyma.04G101400	TATA-box	559	Brassica napus	core promoter element around -30 of transcription start
Glyma.04G101400	TATA-box	560	Arabidopsis thaliana	core promoter element around -30 of transcription start
Glyma.04G101400	TATA-box	561	Arabidopsis thaliana	core promoter element around -30 of transcription start
Glyma.04G101400	TATA-box	565	Brassica napus	core promoter element around -30 of transcription start
Glyma.04G101400	TATA-box	566	Arabidopsis thaliana	core promoter element around -30 of transcription start
Glyma.04G101400	TATA-box	567	Arabidopsis thaliana	core promoter element around -30 of transcription start
Glyma.04G101400	TATA-box	592	Helianthus annuus	core promoter element around -30 of transcription start
Glyma.04G101400	TATA-box	594	Arabidopsis thaliana	core promoter element around -30 of transcription start
Glyma.04G101400	TATA-box	606	Pisum sativum	core promoter element around -30 of transcription start
Glyma.04G101400	TATA-box	607	Arabidopsis thaliana	core promoter element around -30 of transcription start
Glyma.04G101400	TATA-box	608	Arabidopsis thaliana	core promoter element around -30 of transcription start
Glyma.04G101400	TATA-box	609	Arabidopsis thaliana	core promoter element around -30 of transcription start
Glyma.04G101400	TATA-box	642	Daucus carota	core promoter element around -30 of transcription start
Glyma.04G101400	TATA-box	643	Brassica juncea	core promoter element around -30 of transcription start
Glyma.04G101400	TATA-box	644	Helianthus annuus	core promoter element around -30 of transcription start
Glyma.04G101400	TATA-box	645	Arabidopsis thaliana	core promoter element around -30 of transcription start
Glyma.04G101400	TATA-box	646	Arabidopsis thaliana	core promoter element around -30 of transcription start
Glyma.04G101400	TATA-box	778	Arabidopsis thaliana	core promoter element around -30 of transcription start
Glyma.04G101400	TATA-box	810	Pisum sativum	core promoter element around -30 of transcription start
Glyma.04G101400	TATA-box	811	Helianthus annuus	core promoter element around -30 of transcription start
Glyma.04G101400	TATA-box	812	Arabidopsis thaliana	core promoter element around -30 of transcription start
Glyma.04G101400	TATA-box	813	Arabidopsis thaliana	core promoter element around -30 of transcription start
Glyma.04G101400	TATA-box	908	Arabidopsis thaliana	core promoter element around -30 of transcription start
Glyma.04G101400	TATA-box	965	Brassica napus	core promoter element around -30 of transcription start
Glyma.04G101400	TATA-box	966	Arabidopsis thaliana	core promoter element around -30 of transcription start
Glyma.04G101400	TATA-box	967	Arabidopsis thaliana	core promoter element around -30 of transcription start
Glyma.04G101400	TATA-box	1489	Brassica napus	core promoter element around -30 of transcription start
Glyma.04G101400	TATA-box	1490	Arabidopsis thaliana	core promoter element around -30 of transcription start
Glyma.04G101400	TATA-box	1491	Arabidopsis thaliana	core promoter element around -30 of transcription start
Glyma.04G101400	TATA-box	1554	Arabidopsis thaliana	core promoter element around -30 of transcription start
Glyma.04G101400	TATA-box	1555	Brassica juncea	core promoter element around -30 of transcription start
Glyma.04G101400	TATA-box	1556	Helianthus annuus	core promoter element around -30 of transcription start
Glyma.04G101400	TATA-box	1557	Arabidopsis thaliana	core promoter element around -30 of transcription start
Glyma.04G101400	TATA-box	1558	Arabidopsis thaliana	core promoter element around -30 of transcription start
Glyma.04G101400	TATA-box	1566	Arabidopsis thaliana	core promoter element around -30 of transcription start
Glyma.04G101400	TATA-box	1567	Brassica napus	core promoter element around -30 of transcription start
Glyma.04G101400	TATA-box	1568	Arabidopsis thaliana	core promoter element around -30 of transcription start
Glyma.04G101400	TATA-box	1611	Arabidopsis thaliana	core promoter element around -30 of transcription start
Glyma.04G101400	TATA-box	1612	Arabidopsis thaliana	core promoter element around -30 of transcription start
Glyma.04G101400	TATA-box	1737	Arabidopsis thaliana	core promoter element around -30 of transcription start
Glyma.04G101400	TATA-box	1738	Arabidopsis thaliana	core promoter element around -30 of transcription start
Glyma.04G101400	TATA-box	1768	Arabidopsis thaliana	core promoter element around -30 of transcription start
Glyma.04G101400	TATA-box	1832	Arabidopsis thaliana	core promoter element around -30 of transcription start
Glyma.04G101400	TATA-box	1973	Arabidopsis thaliana	core promoter element around -30 of transcription start
Glyma.04G101400	TCT-motif	1410	Arabidopsis thaliana	part of a light responsive element
Glyma.04G101400	MYB	58	Arabidopsis thaliana
Glyma.04G101400	MYB	837	Arabidopsis thaliana
Glyma.04G101400	MYB	1324	Arabidopsis thaliana
Glyma.04G101400	MYB	1464	Arabidopsis thaliana
Glyma.04G101400	TC-rich repeats	617	Nicotiana tabacum	cis-acting element involved in defense and stress responsiveness
Glyma.04G101400	TC-rich repeats	1736	Nicotiana tabacum	cis-acting element involved in defense and stress responsiveness
Glyma.04G101400	GA-motif	35	Arabidopsis thaliana	part of a light responsive element
Glyma.04G101400	GA-motif	485	Arabidopsis thaliana	part of a light responsive element
Glyma.04G101400	ERE	116	Nicotiana glutinos
Glyma.04G101400	ERE	247	Nicotiana glutinos
Glyma.04G101400	ERE	1588	Nicotiana glutinos
Glyma.04G101400	STRE	922	Arabidopsis thaliana
Glyma.04G101400	STRE	1649	Arabidopsis thaliana
Glyma.04G101400	STRE	1980	Arabidopsis thaliana
Glyma.04G101400	MYC	1215	Arabidopsis thaliana
Glyma.04G101400	ABRE	1675	Arabidopsis thaliana	cis-acting element involved in the abscisic acid responsiveness
Glyma.04G101400	TATA	342	Arabidopsis thaliana
Glyma.04G101400	TATA	809	Arabidopsis thaliana
Glyma.04G101400	GCN4_motif	723	Oryza sativa	cis-regulatory element involved in endosperm expression
Glyma.04G101400	GATA-motif	1977	Pisum sativum	part of a light responsive element
Glyma.04G101400	AAGAA-motif	847	Avena sativa
Glyma.04G101400	AAGAA-motif	914	Avena sativa
Glyma.04G101400	Unnamed__6	1612	Zea mays
Glyma.04G101400	circadian	1637	Lycopersicon esculentum	cis-acting regulatory element involved in circadian control
Glyma.06G039000	MYC	116	Arabidopsis thaliana
Glyma.06G039000	as-1	120	Arabidopsis thaliana
Glyma.06G039000	as-1	185	Arabidopsis thaliana
Glyma.06G039000	as-1	1270	Arabidopsis thaliana
Glyma.06G039000	ERE	1008	Nicotiana glutinos
Glyma.06G039000	ATCT-motif	360	Pisum sativum	part of a conserved DNA module involved in light responsiveness
Glyma.06G039000	TC-rich repeats	438	Nicotiana tabacum	cis-acting element involved in defense and stress responsiveness
Glyma.06G039000	MYB	198	Arabidopsis thaliana
Glyma.06G039000	MYB	415	Arabidopsis thaliana
Glyma.06G039000	MYB	1139	Arabidopsis thaliana
Glyma.06G039000	MYB	1709	Arabidopsis thaliana
Glyma.06G039000	MYB	1902	Arabidopsis thaliana
Glyma.06G039000	MYB	1953	Arabidopsis thaliana
Glyma.06G039000	TATA-box	170	Arabidopsis thaliana	core promoter element around -30 of transcription start
Glyma.06G039000	TATA-box	171	Brassica napus	core promoter element around -30 of transcription start
Glyma.06G039000	TATA-box	172	Arabidopsis thaliana	core promoter element around -30 of transcription start
Glyma.06G039000	TATA-box	173	Brassica napus	core promoter element around -30 of transcription start
Glyma.06G039000	TATA-box	174	Arabidopsis thaliana	core promoter element around -30 of transcription start
Glyma.06G039000	TATA-box	175	Brassica napus	core promoter element around -30 of transcription start
Glyma.06G039000	TATA-box	176	Arabidopsis thaliana	core promoter element around -30 of transcription start
Glyma.06G039000	TATA-box	334	Pisum sativum	core promoter element around -30 of transcription start
Glyma.06G039000	TATA-box	335	Helianthus annuus	core promoter element around -30 of transcription start
Glyma.06G039000	TATA-box	336	Arabidopsis thaliana	core promoter element around -30 of transcription start
Glyma.06G039000	TATA-box	337	Arabidopsis thaliana	core promoter element around -30 of transcription start
Glyma.06G039000	TATA-box	376	Arabidopsis thaliana	core promoter element around -30 of transcription start
Glyma.06G039000	TATA-box	588	Arabidopsis thaliana	core promoter element around -30 of transcription start
Glyma.06G039000	TATA-box	597	Arabidopsis thaliana	core promoter element around -30 of transcription start
Glyma.06G039000	TATA-box	726	Brassica napus	core promoter element around -30 of transcription start
Glyma.06G039000	TATA-box	727	Arabidopsis thaliana	core promoter element around -30 of transcription start
Glyma.06G039000	TATA-box	728	Arabidopsis thaliana	core promoter element around -30 of transcription start
Glyma.06G039000	TATA-box	729	Brassica napus	core promoter element around -30 of transcription start
Glyma.06G039000	TATA-box	730	Arabidopsis thaliana	core promoter element around -30 of transcription start
Glyma.06G039000	TATA-box	749	Pisum sativum	core promoter element around -30 of transcription start
Glyma.06G039000	TATA-box	750	Helianthus annuus	core promoter element around -30 of transcription start
Glyma.06G039000	TATA-box	751	Arabidopsis thaliana	core promoter element around -30 of transcription start
Glyma.06G039000	TATA-box	752	Arabidopsis thaliana	core promoter element around -30 of transcription start
Glyma.06G039000	TATA-box	771	Brassica napus	core promoter element around -30 of transcription start
Glyma.06G039000	TATA-box	772	Arabidopsis thaliana	core promoter element around -30 of transcription start
Glyma.06G039000	TATA-box	773	Arabidopsis thaliana	core promoter element around -30 of transcription start
Glyma.06G039000	TATA-box	798	Arabidopsis thaliana	core promoter element around -30 of transcription start
Glyma.06G039000	TATA-box	799	Arabidopsis thaliana	core promoter element around -30 of transcription start
Glyma.06G039000	TATA-box	814	Brassica oleracea	core promoter element around -30 of transcription start
Glyma.06G039000	TATA-box	815	Arabidopsis thaliana	core promoter element around -30 of transcription start
Glyma.06G039000	TATA-box	834	Arabidopsis thaliana	core promoter element around -30 of transcription start
Glyma.06G039000	TATA-box	897	Arabidopsis thaliana	core promoter element around -30 of transcription start
Glyma.06G039000	TATA-box	898	Arabidopsis thaliana	core promoter element around -30 of transcription start
Glyma.06G039000	TATA-box	928	Arabidopsis thaliana	core promoter element around -30 of transcription start
Glyma.06G039000	TATA-box	929	Arabidopsis thaliana	core promoter element around -30 of transcription start
Glyma.06G039000	TATA-box	1014	Brassica oleracea	core promoter element around -30 of transcription start
Glyma.06G039000	TATA-box	1015	Arabidopsis thaliana	core promoter element around -30 of transcription start
Glyma.06G039000	TATA-box	1033	Brassica oleracea	core promoter element around -30 of transcription start
Glyma.06G039000	TATA-box	1034	Arabidopsis thaliana	core promoter element around -30 of transcription start
Glyma.06G039000	TATA-box	1324	Arabidopsis thaliana	core promoter element around -30 of transcription start
Glyma.06G039000	TATA-box	1438	Brassica napus	core promoter element around -30 of transcription start
Glyma.06G039000	TATA-box	1439	Arabidopsis thaliana	core promoter element around -30 of transcription start
Glyma.06G039000	TATA-box	1835	Brassica napus	core promoter element around -30 of transcription start
Glyma.06G039000	TATA-box	1836	Arabidopsis thaliana	core promoter element around -30 of transcription start
Glyma.06G039000	TATA-box	1837	Arabidopsis thaliana	core promoter element around -30 of transcription start
Glyma.06G039000	TCT-motif	297	Arabidopsis thaliana	part of a light responsive element
Glyma.06G039000	CGTCA-motif	120	Hordeum vulgare	cis-acting regulatory element involved in the MeJA-responsiveness
Glyma.06G039000	CGTCA-motif	185	Hordeum vulgare	cis-acting regulatory element involved in the MeJA-responsiveness
Glyma.06G039000	CGTCA-motif	1270	Hordeum vulgare	cis-acting regulatory element involved in the MeJA-responsiveness
Glyma.06G039000	TGA-element	1599	Brassica oleracea	auxin-responsive element
Glyma.06G039000	circadian	961	Lycopersicon esculentum	cis-acting regulatory element involved in circadian control
Glyma.06G039000	Unnamed__6	929	Zea mays
Glyma.06G039000	TGACG-motif	120	Hordeum vulgare	cis-acting regulatory element involved in the MeJA-responsiveness
Glyma.06G039000	TGACG-motif	185	Hordeum vulgare	cis-acting regulatory element involved in the MeJA-responsiveness
Glyma.06G039000	TGACG-motif	1270	Hordeum vulgare	cis-acting regulatory element involved in the MeJA-responsiveness
Glyma.06G039000	GATA-motif	1775	Pisum sativum	part of a light responsive element
Glyma.06G039000	AAGAA-motif	877	Avena sativa
Glyma.06G039000	AAGAA-motif	1636	Avena sativa
Glyma.06G039000	AAGAA-motif	1638	Avena sativa
Glyma.06G039000	AAGAA-motif	1642	Avena sativa
Glyma.06G039000	AAGAA-motif	1646	Avena sativa
Glyma.06G039000	WUN-motif	1281	Nicotiana glutinosa
Glyma.06G039000	WUN-motif	1371	Nicotiana glutinosa
Glyma.06G039000	TATA	748	Arabidopsis thaliana
Glyma.06G039000	TATA	898	Arabidopsis thaliana
Glyma.06G039000	TATA	1015	Arabidopsis thaliana
Glyma.06G039000	Myb	1920	Arabidopsis thaliana
Glyma.06G039000	CAT-box	354	Arabidopsis thaliana	cis-acting regulatory element related to meristem expression
Glyma.06G039000	Myb-binding site	1902	Nicotiana tabacum
Glyma.06G039000	CAAT-box	53	Nicotiana glutinosa
Glyma.06G039000	CAAT-box	60	Pisum sativum	common cis-acting element in promoter and enhancer regions
Glyma.06G039000	CAAT-box	78	Nicotiana glutinosa
Glyma.06G039000	CAAT-box	159	Pisum sativum	common cis-acting element in promoter and enhancer regions
Glyma.06G039000	CAAT-box	182	Pisum sativum	common cis-acting element in promoter and enhancer regions
Glyma.06G039000	CAAT-box	252	Nicotiana glutinosa
Glyma.06G039000	CAAT-box	340	Nicotiana glutinosa
Glyma.06G039000	CAAT-box	380	Pisum sativum	common cis-acting element in promoter and enhancer regions
Glyma.06G039000	CAAT-box	470	Nicotiana glutinosa
Glyma.06G039000	CAAT-box	614	Nicotiana glutinosa
Glyma.06G039000	CAAT-box	632	Pisum sativum	common cis-acting element in promoter and enhancer regions
Glyma.06G039000	CAAT-box	665	Nicotiana glutinosa
Glyma.06G039000	CAAT-box	848	Nicotiana glutinosa
Glyma.06G039000	CAAT-box	855	Nicotiana glutinosa
Glyma.06G039000	CAAT-box	1050	Pisum sativum	common cis-acting element in promoter and enhancer regions
Glyma.06G039000	CAAT-box	1077	Arabidopsis thaliana	common cis-acting element in promoter and enhancer regions
Glyma.06G039000	CAAT-box	1078	Nicotiana glutinosa
Glyma.06G039000	CAAT-box	1117	Nicotiana glutinosa
Glyma.06G039000	CAAT-box	1119	Pisum sativum	common cis-acting element in promoter and enhancer regions
Glyma.06G039000	CAAT-box	1146	Nicotiana glutinosa
Glyma.06G039000	CAAT-box	1193	Nicotiana glutinosa
Glyma.06G039000	CAAT-box	1216	Nicotiana glutinosa
Glyma.06G039000	CAAT-box	1307	Pisum sativum	common cis-acting element in promoter and enhancer regions
Glyma.06G039000	CAAT-box	1398	Nicotiana glutinosa
Glyma.06G039000	CAAT-box	1450	Nicotiana glutinosa
Glyma.06G039000	CAAT-box	1469	Pisum sativum	common cis-acting element in promoter and enhancer regions
Glyma.06G039000	CAAT-box	1521	Nicotiana glutinosa
Glyma.06G039000	CAAT-box	1536	Nicotiana glutinosa
Glyma.06G039000	CAAT-box	1664	Arabidopsis thaliana	common cis-acting element in promoter and enhancer regions
Glyma.06G039000	CAAT-box	1669	Pisum sativum	common cis-acting element in promoter and enhancer regions
Glyma.06G039000	CAAT-box	1685	Nicotiana glutinosa
Glyma.06G039000	CAAT-box	1720	Arabidopsis thaliana	common cis-acting element in promoter and enhancer regions
Glyma.06G039000	CAAT-box	1721	Nicotiana glutinosa
Glyma.06G039000	CAAT-box	1849	Nicotiana glutinosa
Glyma.06G039000	CAAT-box	1881	Nicotiana glutinosa
Glyma.06G039000	CAAT-box	1948	Arabidopsis thaliana	common cis-acting element in promoter and enhancer regions
Glyma.06G039000	CAAT-box	1978	Nicotiana glutinosa
Glyma.06G039000	GT1-motif	1707	Avena sativa	light responsive element
Glyma.06G039000	GT1-motif	1708	Arabidopsis thaliana	light responsive element
Glyma.06G039000	GT1-motif	1782	Arabidopsis thaliana	light responsive element
Glyma.06G039000	AE-box	576	Arabidopsis thaliana	part of a module for light response
Glyma.06G039000	AT~TATA-box	172	Arabidopsis thaliana
Glyma.06G039000	AT~TATA-box	174	Arabidopsis thaliana
Glyma.06G039000	AT~TATA-box	728	Arabidopsis thaliana
Glyma.06G039000	ARE	1090	Zea mays	cis-acting regulatory element essential for the anaerobic induction
Glyma.06G039000	ARE	1717	Zea mays	cis-acting regulatory element essential for the anaerobic induction
Glyma.06G039000	GARE-motif	1901	Brassica oleracea	gibberellin-responsive element
Glyma.06G039000	LTR	516	Hordeum vulgare	cis-acting element involved in low-temperature responsiveness
Glyma.06G039000	MYB-like sequence	415	Arabidopsis thaliana
Glyma.06G039000	MYB-like sequence	1139	Arabidopsis thaliana
Glyma.06G039000	MYB-like sequence	1709	Arabidopsis thaliana
Glyma.06G039000	O2-site	523	Zea mays	cis-acting regulatory element involved in zein metabolism regulation
Glyma.06G039000	O2-site	1609	Zea mays	cis-acting regulatory element involved in zein metabolism regulation
Glyma.06G039000	Box 4	776	Petroselinum crispum	part of a conserved DNA module involved in light responsiveness
Glyma.06G039000	Box 4	1442	Petroselinum crispum	part of a conserved DNA module involved in light responsiveness
Glyma.06G039000	OCT	1746	Zea mays
Glyma.06G039000		241	organism	short_function
Glyma.06G039000		407	organism	short_function
Glyma.06G039000		431	organism	short_function
Glyma.06G039000		1060	organism	short_function
Glyma.06G039000		1097	organism	short_function
Glyma.06G039000		1107	organism	short_function
Glyma.06G039000		1230	organism	short_function
Glyma.06G039000		1287	organism	short_function
Glyma.06G039000		1336	organism	short_function
Glyma.06G039000		1359	organism	short_function
Glyma.06G039000	W box	1537	Arabidopsis thaliana
Glyma.06G039000	GATT-motif	1076	Oryza sativa	part of a light responsive element
Glyma.06G039000	Unnamed__4	124	Petroselinum hortense
Glyma.06G039000	Unnamed__4	261	Petroselinum hortense
Glyma.06G039000	Unnamed__4	449	Petroselinum hortense
Glyma.06G039000	Unnamed__4	710	Petroselinum hortense
Glyma.06G039000	Unnamed__4	1084	Petroselinum hortense
Glyma.06G039000	Unnamed__4	1351	Petroselinum hortense
Glyma.06G039000	Unnamed__4	1496	Petroselinum hortense
Glyma.06G039000	Unnamed__4	1499	Petroselinum hortense
Glyma.06G039000	Unnamed__4	1555	Petroselinum hortense
Glyma.06G039000	Unnamed__4	1765	Petroselinum hortense
Glyma.06G039000	Unnamed__4	1796	Petroselinum hortense
Glyma.06G039000	Unnamed__4	1800	Petroselinum hortense
Glyma.06G039000	Unnamed__4	1972	Petroselinum hortense
Glyma.06G039000	GTGGC-motif	1898	Spinacia oleracea	part of a light responsive element
Glyma.06G039000	TCA-element	327	Nicotiana tabacum	cis-acting element involved in salicylic acid responsiveness
Glyma.06G054000	GARE-motif	1150	Brassica oleracea	gibberellin-responsive element
Glyma.06G054000	ARE	699	Zea mays	cis-acting regulatory element essential for the anaerobic induction
Glyma.06G054000	ARE	1871	Zea mays	cis-acting regulatory element essential for the anaerobic induction
Glyma.06G054000	LAMP-element	250	Pisum sativum	part of a light responsive element
Glyma.06G054000	CAAT-box	9	Nicotiana glutinosa
Glyma.06G054000	CAAT-box	102	Nicotiana glutinosa
Glyma.06G054000	CAAT-box	210	Pisum sativum	common cis-acting element in promoter and enhancer regions
Glyma.06G054000	CAAT-box	308	Nicotiana glutinosa
Glyma.06G054000	CAAT-box	312	Nicotiana glutinosa
Glyma.06G054000	CAAT-box	404	Nicotiana glutinosa
Glyma.06G054000	CAAT-box	415	Pisum sativum	common cis-acting element in promoter and enhancer regions
Glyma.06G054000	CAAT-box	571	Pisum sativum	common cis-acting element in promoter and enhancer regions
Glyma.06G054000	CAAT-box	593	Nicotiana glutinosa
Glyma.06G054000	CAAT-box	756	Arabidopsis thaliana	common cis-acting element in promoter and enhancer regions
Glyma.06G054000	CAAT-box	827	Pisum sativum	common cis-acting element in promoter and enhancer regions
Glyma.06G054000	CAAT-box	848	Nicotiana glutinosa
Glyma.06G054000	CAAT-box	906	Nicotiana glutinosa
Glyma.06G054000	CAAT-box	1174	Nicotiana glutinosa
Glyma.06G054000	CAAT-box	1272	Pisum sativum	common cis-acting element in promoter and enhancer regions
Glyma.06G054000	CAAT-box	1363	Arabidopsis thaliana	common cis-acting element in promoter and enhancer regions
Glyma.06G054000	CAAT-box	1738	Pisum sativum	common cis-acting element in promoter and enhancer regions
Glyma.06G054000	CAAT-box	1757	Nicotiana glutinosa
Glyma.06G054000	CAAT-box	1819	Pisum sativum	common cis-acting element in promoter and enhancer regions
Glyma.06G054000	CAAT-box	1834	Pisum sativum	common cis-acting element in promoter and enhancer regions
Glyma.06G054000	CAAT-box	1903	Nicotiana glutinosa
Glyma.06G054000	CAAT-box	1953	Nicotiana glutinosa
Glyma.06G054000	CAAT-box	1985	Nicotiana glutinosa
Glyma.06G054000	AE-box	1619	Arabidopsis thaliana	part of a module for light response
Glyma.06G054000	Myb-binding site	1151	Nicotiana tabacum
Glyma.06G054000	Myb	391	Arabidopsis thaliana
Glyma.06G054000	Myb	626	Arabidopsis thaliana
Glyma.06G054000	CAT-box	909	Arabidopsis thaliana	cis-acting regulatory element related to meristem expression
Glyma.06G054000	I-box	648	Triticum aestivum	part of a light responsive element
Glyma.06G054000	TCA-element	1906	Brassica oleracea	cis-acting element involved in salicylic acid responsiveness
Glyma.06G054000	Unnamed__4	454	Petroselinum hortense
Glyma.06G054000	Unnamed__4	460	Petroselinum hortense
Glyma.06G054000	Unnamed__4	466	Petroselinum hortense
Glyma.06G054000	Unnamed__4	469	Petroselinum hortense
Glyma.06G054000	Unnamed__4	493	Petroselinum hortense
Glyma.06G054000	Unnamed__4	646	Petroselinum hortense
Glyma.06G054000	Unnamed__4	776	Petroselinum hortense
Glyma.06G054000	Unnamed__4	801	Petroselinum hortense
Glyma.06G054000	Unnamed__4	844	Petroselinum hortense
Glyma.06G054000	Unnamed__4	1007	Petroselinum hortense
Glyma.06G054000	Unnamed__4	1012	Petroselinum hortense
Glyma.06G054000	Unnamed__4	1665	Petroselinum hortense
Glyma.06G054000	Unnamed__4	1840	Petroselinum hortense
Glyma.06G054000	Unnamed__4	1843	Petroselinum hortense
Glyma.06G054000	Unnamed__4	1963	Petroselinum hortense
Glyma.06G054000		214	organism	short_function
Glyma.06G054000		520	organism	short_function
Glyma.06G054000		575	organism	short_function
Glyma.06G054000		631	organism	short_function
Glyma.06G054000		644	organism	short_function
Glyma.06G054000		747	organism	short_function
Glyma.06G054000		801	organism	short_function
Glyma.06G054000		818	organism	short_function
Glyma.06G054000		836	organism	short_function
Glyma.06G054000		871	organism	short_function
Glyma.06G054000		1218	organism	short_function
Glyma.06G054000		1228	organism	short_function
Glyma.06G054000		1249	organism	short_function
Glyma.06G054000		1608	organism	short_function
Glyma.06G054000	W box	1764	Arabidopsis thaliana
Glyma.06G054000	CAG-motif	547	Arabidopsis thaliana	part of a light response element
Glyma.06G054000	Box 4	134	Petroselinum crispum	part of a conserved DNA module involved in light responsiveness
Glyma.06G054000	Box 4	351	Petroselinum crispum	part of a conserved DNA module involved in light responsiveness
Glyma.06G054000	G-Box	430	Pisum sativum	cis-acting regulatory element involved in light responsiveness
Glyma.06G054000	Unnamed__1	432	Zea mays
Glyma.06G054000	MYB-like sequence	1114	Arabidopsis thaliana
Glyma.06G054000	TATA-box	17	Arabidopsis thaliana	core promoter element around -30 of transcription start
Glyma.06G054000	TATA-box	18	Pisum sativum	core promoter element around -30 of transcription start
Glyma.06G054000	TATA-box	19	Helianthus annuus	core promoter element around -30 of transcription start
Glyma.06G054000	TATA-box	20	Arabidopsis thaliana	core promoter element around -30 of transcription start
Glyma.06G054000	TATA-box	21	Arabidopsis thaliana	core promoter element around -30 of transcription start
Glyma.06G054000	TATA-box	188	Brassica napus	core promoter element around -30 of transcription start
Glyma.06G054000	TATA-box	189	Arabidopsis thaliana	core promoter element around -30 of transcription start
Glyma.06G054000	TATA-box	190	Arabidopsis thaliana	core promoter element around -30 of transcription start
Glyma.06G054000	TATA-box	203	Arabidopsis thaliana	core promoter element around -30 of transcription start
Glyma.06G054000	TATA-box	204	Arabidopsis thaliana	core promoter element around -30 of transcription start
Glyma.06G054000	TATA-box	274	Brassica oleracea	core promoter element around -30 of transcription start
Glyma.06G054000	TATA-box	275	Arabidopsis thaliana	core promoter element around -30 of transcription start
Glyma.06G054000	TATA-box	285	Brassica napus	core promoter element around -30 of transcription start
Glyma.06G054000	TATA-box	286	Arabidopsis thaliana	core promoter element around -30 of transcription start
Glyma.06G054000	TATA-box	300	Arabidopsis thaliana	core promoter element around -30 of transcription start
Glyma.06G054000	TATA-box	321	Arabidopsis thaliana	core promoter element around -30 of transcription start
Glyma.06G054000	TATA-box	355	Brassica napus	core promoter element around -30 of transcription start
Glyma.06G054000	TATA-box	356	Arabidopsis thaliana	core promoter element around -30 of transcription start
Glyma.06G054000	TATA-box	357	Arabidopsis thaliana	core promoter element around -30 of transcription start
Glyma.06G054000	TATA-box	655	Arabidopsis thaliana	core promoter element around -30 of transcription start
Glyma.06G054000	TATA-box	675	Brassica oleracea	core promoter element around -30 of transcription start
Glyma.06G054000	TATA-box	676	Arabidopsis thaliana	core promoter element around -30 of transcription start
Glyma.06G054000	TATA-box	903	Arabidopsis thaliana	core promoter element around -30 of transcription start
Glyma.06G054000	TATA-box	1070	Arabidopsis thaliana	core promoter element around -30 of transcription start
Glyma.06G054000	TATA-box	1974	Oryza sativa	core promoter element around -30 of transcription start
Glyma.06G054000	G-box	430	Arabidopsis thaliana	cis-acting regulatory element involved in light responsiveness
Glyma.06G054000	MYB	1114	Arabidopsis thaliana
Glyma.06G054000	MYB	1151	Arabidopsis thaliana
Glyma.06G054000	MYB	1261	Arabidopsis thaliana
Glyma.06G054000	MYB	1692	Arabidopsis thaliana
Glyma.06G054000	MYB	1723	Arabidopsis thaliana
Glyma.06G054000	GA-motif	650	Arabidopsis thaliana	part of a light responsive element
Glyma.06G054000	ATCT-motif	749	Pisum sativum	part of a conserved DNA module involved in light responsiveness
Glyma.06G054000	ERE	57	Nicotiana glutinos
Glyma.06G054000	ERE	138	Nicotiana glutinos
Glyma.06G054000	STRE	451	Arabidopsis thaliana
Glyma.06G054000	as-1	1661	Arabidopsis thaliana
Glyma.06G054000	MYC	1738	Arabidopsis thaliana
Glyma.06G054000	ABRE	430	Arabidopsis thaliana	cis-acting element involved in the abscisic acid responsiveness
Glyma.06G054000	ABRE	431	Arabidopsis thaliana	cis-acting element involved in the abscisic acid responsiveness
Glyma.06G054000	WUN-motif	658	Nicotiana glutinosa
Glyma.06G054000	AAGAA-motif	559	Avena sativa
Glyma.06G054000	AAGAA-motif	560	Avena sativa
Glyma.06G054000	AAGAA-motif	934	Avena sativa
Glyma.06G054000	AAGAA-motif	1285	Avena sativa
Glyma.06G054000	AAGAA-motif	1289	Avena sativa
Glyma.06G054000	AAGAA-motif	1307	Avena sativa
Glyma.06G054000	AAGAA-motif	1311	Avena sativa
Glyma.06G054000	AAGAA-motif	1482	Avena sativa
Glyma.06G054000	AAGAA-motif	1515	Avena sativa
Glyma.06G054000	AAGAA-motif	1623	Avena sativa
Glyma.06G054000	TATC-box	318	Oryza sativa	cis-acting element involved in gibberellin-responsiveness
Glyma.06G054000	GATA-motif	315	Arabidopsis thaliana	part of a light responsive element
Glyma.06G054000	GATA-motif	748	Arabidopsis thaliana	part of a light responsive element
Glyma.06G054000	TGACG-motif	1661	Hordeum vulgare	cis-acting regulatory element involved in the MeJA-responsiveness
Glyma.06G054000	WRE3	1798	Pisum sativum
Glyma.06G054000	CGTCA-motif	1661	Hordeum vulgare	cis-acting regulatory element involved in the MeJA-responsiveness
Glyma.06G054000	AT-rich element	957	Glycine max	binding site of AT-rich DNA binding protein (ATBP-1)
Glyma.06G059700	G-Box	1170	Pisum sativum	cis-acting regulatory element involved in light responsiveness
Glyma.06G059700	Unnamed__1	1270	Zea mays
Glyma.06G059700	Box 4	223	Petroselinum crispum	part of a conserved DNA module involved in light responsiveness
Glyma.06G059700	Box 4	365	Petroselinum crispum	part of a conserved DNA module involved in light responsiveness
Glyma.06G059700	Box 4	973	Petroselinum crispum	part of a conserved DNA module involved in light responsiveness
Glyma.06G059700	Box 4	1090	Petroselinum crispum	part of a conserved DNA module involved in light responsiveness
Glyma.06G059700	Box 4	1382	Petroselinum crispum	part of a conserved DNA module involved in light responsiveness
Glyma.06G059700	Box 4	1807	Petroselinum crispum	part of a conserved DNA module involved in light responsiveness
Glyma.06G059700	W box	1040	Arabidopsis thaliana
Glyma.06G059700	W box	1440	Arabidopsis thaliana
Glyma.06G059700	W box	1955	Arabidopsis thaliana
Glyma.06G059700		590	organism	short_function
Glyma.06G059700		931	organism	short_function
Glyma.06G059700		1158	organism	short_function
Glyma.06G059700		1179	organism	short_function
Glyma.06G059700		1191	organism	short_function
Glyma.06G059700		1348	organism	short_function
Glyma.06G059700		1600	organism	short_function
Glyma.06G059700		1624	organism	short_function
Glyma.06G059700		1629	organism	short_function
Glyma.06G059700		1757	organism	short_function
Glyma.06G059700	AT1-motif	536	Solanum tuberosum	part of a light responsive module
Glyma.06G059700	AT1-motif	896	Solanum tuberosum	part of a light responsive module
Glyma.06G059700	Myb	1899	Arabidopsis thaliana
Glyma.06G059700	Myb-binding site	861	Nicotiana tabacum
Glyma.06G059700	MRE	683	Petroselinum crispum	MYB binding site involved in light responsiveness
Glyma.06G059700	GT1-motif	1844	Arabidopsis thaliana	light responsive element
Glyma.06G059700	CAAT-box	22	Pisum sativum	common cis-acting element in promoter and enhancer regions
Glyma.06G059700	CAAT-box	95	Pisum sativum	common cis-acting element in promoter and enhancer regions
Glyma.06G059700	CAAT-box	101	Pisum sativum	common cis-acting element in promoter and enhancer regions
Glyma.06G059700	CAAT-box	111	Pisum sativum	common cis-acting element in promoter and enhancer regions
Glyma.06G059700	CAAT-box	139	Nicotiana glutinosa
Glyma.06G059700	CAAT-box	171	Pisum sativum	common cis-acting element in promoter and enhancer regions
Glyma.06G059700	CAAT-box	178	Pisum sativum	common cis-acting element in promoter and enhancer regions
Glyma.06G059700	CAAT-box	199	Nicotiana glutinosa
Glyma.06G059700	CAAT-box	227	Nicotiana glutinosa
Glyma.06G059700	CAAT-box	394	Nicotiana glutinosa
Glyma.06G059700	CAAT-box	417	Nicotiana glutinosa
Glyma.06G059700	CAAT-box	450	Pisum sativum	common cis-acting element in promoter and enhancer regions
Glyma.06G059700	CAAT-box	477	Pisum sativum	common cis-acting element in promoter and enhancer regions
Glyma.06G059700	CAAT-box	506	Nicotiana glutinosa
Glyma.06G059700	CAAT-box	596	Nicotiana glutinosa
Glyma.06G059700	CAAT-box	598	Pisum sativum	common cis-acting element in promoter and enhancer regions
Glyma.06G059700	CAAT-box	761	Nicotiana glutinosa
Glyma.06G059700	CAAT-box	766	Nicotiana glutinosa
Glyma.06G059700	CAAT-box	895	Nicotiana glutinosa
Glyma.06G059700	CAAT-box	920	Pisum sativum	common cis-acting element in promoter and enhancer regions
Glyma.06G059700	CAAT-box	1008	Nicotiana glutinosa
Glyma.06G059700	CAAT-box	1024	Arabidopsis thaliana	common cis-acting element in promoter and enhancer regions
Glyma.06G059700	CAAT-box	1025	Nicotiana glutinosa
Glyma.06G059700	CAAT-box	1057	Pisum sativum	common cis-acting element in promoter and enhancer regions
Glyma.06G059700	CAAT-box	1087	Pisum sativum	common cis-acting element in promoter and enhancer regions
Glyma.06G059700	CAAT-box	1302	Nicotiana glutinosa
Glyma.06G059700	CAAT-box	1306	Nicotiana glutinosa
Glyma.06G059700	CAAT-box	1323	Nicotiana glutinosa
Glyma.06G059700	CAAT-box	1410	Nicotiana glutinosa
Glyma.06G059700	CAAT-box	1445	Arabidopsis thaliana	common cis-acting element in promoter and enhancer regions
Glyma.06G059700	CAAT-box	1446	Nicotiana glutinosa
Glyma.06G059700	CAAT-box	1467	Nicotiana glutinosa
Glyma.06G059700	CAAT-box	1471	Nicotiana glutinosa
Glyma.06G059700	CAAT-box	1473	Pisum sativum	common cis-acting element in promoter and enhancer regions
Glyma.06G059700	CAAT-box	1524	Nicotiana glutinosa
Glyma.06G059700	CAAT-box	1581	Nicotiana glutinosa
Glyma.06G059700	CAAT-box	1691	Arabidopsis thaliana	common cis-acting element in promoter and enhancer regions
Glyma.06G059700	CAAT-box	1692	Nicotiana glutinosa
Glyma.06G059700	CAAT-box	1743	Nicotiana glutinosa
Glyma.06G059700	CAAT-box	1749	Nicotiana glutinosa
Glyma.06G059700	CAAT-box	1783	Pisum sativum	common cis-acting element in promoter and enhancer regions
Glyma.06G059700	CAAT-box	1910	Petunia hybrida	common cis-acting element in promoter and enhancer regions
Glyma.06G059700	CAAT-box	1929	Nicotiana glutinosa
Glyma.06G059700	CAAT-box	1987	Nicotiana glutinosa
Glyma.06G059700	AT~TATA-box	385	Arabidopsis thaliana
Glyma.06G059700	ARE	485	Zea mays	cis-acting regulatory element essential for the anaerobic induction
Glyma.06G059700	ARE	604	Zea mays	cis-acting regulatory element essential for the anaerobic induction
Glyma.06G059700	ARE	1534	Zea mays	cis-acting regulatory element essential for the anaerobic induction
Glyma.06G059700	GARE-motif	861	Brassica oleracea	gibberellin-responsive element
Glyma.06G059700	CCGTCC motif	1029	Nicotiana tabacum
Glyma.06G059700	LTR	1246	Hordeum vulgare	cis-acting element involved in low-temperature responsiveness
Glyma.06G059700	A-box	1029	Petroselinum crispum	cis-acting regulatory element
Glyma.06G059700	Unnamed__10	710	Zea mays
Glyma.06G059700	CCGTCC-box	1029	Petroselinum hortense
Glyma.06G059700	RY-element	1150	Helianthus annuus	cis-acting regulatory element involved in seed-specific regulation
Glyma.06G059700	Unnamed__8	710	Zea mays
Glyma.06G059700	AAGAA-motif	202	Avena sativa
Glyma.06G059700	AAGAA-motif	1205	Avena sativa
Glyma.06G059700	AAGAA-motif	1646	Avena sativa
Glyma.06G059700	TATA	351	Arabidopsis thaliana
Glyma.06G059700	TATA	443	Arabidopsis thaliana
Glyma.06G059700	TATA	769	Arabidopsis thaliana
Glyma.06G059700	MBS	1899	Arabidopsis thaliana	MYB binding site involved in drought-inducibility
Glyma.06G059700	MBSI	146	Petunia hybrida	MYB binding site involved in flavonoid biosynthetic genes regulation
Glyma.06G059700	ABRE	1168	Triticum aestivum	cis-acting element involved in the abscisic acid responsiveness
Glyma.06G059700	ABRE	1170	Arabidopsis thaliana	cis-acting element involved in the abscisic acid responsiveness
Glyma.06G059700	ABRE	1171	Arabidopsis thaliana	cis-acting element involved in the abscisic acid responsiveness
Glyma.06G059700	MYC	21	Arabidopsis thaliana
Glyma.06G059700	STRE	1397	Arabidopsis thaliana
Glyma.06G059700	ERE	162	Nicotiana glutinos
Glyma.06G059700	ERE	778	Nicotiana glutinos
Glyma.06G059700	ERE	795	Nicotiana glutinos
Glyma.06G059700	ERE	797	Nicotiana glutinos
Glyma.06G059700	ERE	803	Nicotiana glutinos
Glyma.06G059700	TC-rich repeats	1205	Nicotiana tabacum	cis-acting element involved in defense and stress responsiveness
Glyma.06G059700	Unnamed__14	710	Zea mays
Glyma.06G059700	MYB	73	Arabidopsis thaliana
Glyma.06G059700	MYB	861	Arabidopsis thaliana
Glyma.06G059700	MYB	1142	Arabidopsis thaliana
Glyma.06G059700	MYB	1702	Arabidopsis thaliana
Glyma.06G059700	G-box	1165	Lycopersicon esculentum	cis-acting regulatory element involved in light responsiveness
Glyma.06G059700	G-box	1167	Lycopersicon esculentum	cis-acting regulatory element involved in light responsiveness
Glyma.06G059700	G-box	1169	Brassica napus	cis-acting regulatory element involved in light responsiveness
Glyma.06G059700	G-box	1170	Arabidopsis thaliana	cis-acting regulatory element involved in light responsiveness
Glyma.06G059700	Unnamed__12	710	Zea mays
Glyma.06G059700	TATA-box	81	Arabidopsis thaliana	core promoter element around -30 of transcription start
Glyma.06G059700	TATA-box	86	Brassica oleracea	core promoter element around -30 of transcription start
Glyma.06G059700	TATA-box	87	Arabidopsis thaliana	core promoter element around -30 of transcription start
Glyma.06G059700	TATA-box	266	Brassica napus	core promoter element around -30 of transcription start
Glyma.06G059700	TATA-box	267	Arabidopsis thaliana	core promoter element around -30 of transcription start
Glyma.06G059700	TATA-box	268	Arabidopsis thaliana	core promoter element around -30 of transcription start
Glyma.06G059700	TATA-box	309	Brassica napus	core promoter element around -30 of transcription start
Glyma.06G059700	TATA-box	310	Arabidopsis thaliana	core promoter element around -30 of transcription start
Glyma.06G059700	TATA-box	311	Arabidopsis thaliana	core promoter element around -30 of transcription start
Glyma.06G059700	TATA-box	318	Zea mays	core promoter element around -30 of transcription start
Glyma.06G059700	TATA-box	320	Arabidopsis thaliana	core promoter element around -30 of transcription start
Glyma.06G059700	TATA-box	321	Arabidopsis thaliana	core promoter element around -30 of transcription start
Glyma.06G059700	TATA-box	322	Arabidopsis thaliana	core promoter element around -30 of transcription start
Glyma.06G059700	TATA-box	352	Pisum sativum	core promoter element around -30 of transcription start
Glyma.06G059700	TATA-box	353	Helianthus annuus	core promoter element around -30 of transcription start
Glyma.06G059700	TATA-box	354	Arabidopsis thaliana	core promoter element around -30 of transcription start
Glyma.06G059700	TATA-box	355	Arabidopsis thaliana	core promoter element around -30 of transcription start
Glyma.06G059700	TATA-box	384	Brassica napus	core promoter element around -30 of transcription start
Glyma.06G059700	TATA-box	385	Arabidopsis thaliana	core promoter element around -30 of transcription start
Glyma.06G059700	TATA-box	386	Brassica napus	core promoter element around -30 of transcription start
Glyma.06G059700	TATA-box	387	Arabidopsis thaliana	core promoter element around -30 of transcription start
Glyma.06G059700	TATA-box	444	Pisum sativum	core promoter element around -30 of transcription start
Glyma.06G059700	TATA-box	445	Helianthus annuus	core promoter element around -30 of transcription start
Glyma.06G059700	TATA-box	446	Arabidopsis thaliana	core promoter element around -30 of transcription start
Glyma.06G059700	TATA-box	447	Arabidopsis thaliana	core promoter element around -30 of transcription start
Glyma.06G059700	TATA-box	464	Brassica napus	core promoter element around -30 of transcription start
Glyma.06G059700	TATA-box	465	Arabidopsis thaliana	core promoter element around -30 of transcription start
Glyma.06G059700	TATA-box	466	Arabidopsis thaliana	core promoter element around -30 of transcription start
Glyma.06G059700	TATA-box	531	Brassica napus	core promoter element around -30 of transcription start
Glyma.06G059700	TATA-box	532	Arabidopsis thaliana	core promoter element around -30 of transcription start
Glyma.06G059700	TATA-box	533	Arabidopsis thaliana	core promoter element around -30 of transcription start
Glyma.06G059700	TATA-box	768	Brassica oleracea	core promoter element around -30 of transcription start
Glyma.06G059700	TATA-box	769	Arabidopsis thaliana	core promoter element around -30 of transcription start
Glyma.06G059700	TATA-box	776	Arabidopsis thaliana	core promoter element around -30 of transcription start
Glyma.06G059700	TATA-box	898	Oryza sativa	core promoter element around -30 of transcription start
Glyma.06G059700	TATA-box	955	Brassica napus	core promoter element around -30 of transcription start
Glyma.06G059700	TATA-box	956	Arabidopsis thaliana	core promoter element around -30 of transcription start
Glyma.06G059700	TATA-box	957	Arabidopsis thaliana	core promoter element around -30 of transcription start
Glyma.06G059700	TATA-box	969	Brassica napus	core promoter element around -30 of transcription start
Glyma.06G059700	TATA-box	970	Arabidopsis thaliana	core promoter element around -30 of transcription start
Glyma.06G059700	TATA-box	977	Brassica oleracea	core promoter element around -30 of transcription start
Glyma.06G059700	TATA-box	978	Arabidopsis thaliana	core promoter element around -30 of transcription start
Glyma.06G059700	TATA-box	987	Daucus carota	core promoter element around -30 of transcription start
Glyma.06G059700	TATA-box	988	Brassica juncea	core promoter element around -30 of transcription start
Glyma.06G059700	TATA-box	989	Helianthus annuus	core promoter element around -30 of transcription start
Glyma.06G059700	TATA-box	990	Arabidopsis thaliana	core promoter element around -30 of transcription start
Glyma.06G059700	TATA-box	991	Arabidopsis thaliana	core promoter element around -30 of transcription start
Glyma.06G059700	TATA-box	1497	Brassica napus	core promoter element around -30 of transcription start
Glyma.06G059700	TATA-box	1498	Arabidopsis thaliana	core promoter element around -30 of transcription start
Glyma.06G059700	TATA-box	1499	Arabidopsis thaliana	core promoter element around -30 of transcription start
Glyma.06G059700	TATA-box	1665	Oryza sativa	core promoter element around -30 of transcription start
Glyma.06G059700	TATA-box	1672	Brassica oleracea	core promoter element around -30 of transcription start
Glyma.06G059700	TATA-box	1673	Arabidopsis thaliana	core promoter element around -30 of transcription start
Glyma.06G059700	TATA-box	1754	Oryza sativa	core promoter element around -30 of transcription start
Glyma.06G059700	TCT-motif	501	Arabidopsis thaliana	part of a light responsive element
Glyma.06G103100	GT1-motif	510	Avena sativa	light responsive element
Glyma.06G103100	CAAT-box	28	Nicotiana glutinosa
Glyma.06G103100	CAAT-box	67	Nicotiana glutinosa
Glyma.06G103100	CAAT-box	100	Pisum sativum	common cis-acting element in promoter and enhancer regions
Glyma.06G103100	CAAT-box	111	Arabidopsis thaliana	common cis-acting element in promoter and enhancer regions
Glyma.06G103100	CAAT-box	112	Nicotiana glutinosa
Glyma.06G103100	CAAT-box	117	Nicotiana glutinosa
Glyma.06G103100	CAAT-box	129	Nicotiana glutinosa
Glyma.06G103100	CAAT-box	158	Arabidopsis thaliana	common cis-acting element in promoter and enhancer regions
Glyma.06G103100	CAAT-box	159	Nicotiana glutinosa
Glyma.06G103100	CAAT-box	199	Arabidopsis thaliana	common cis-acting element in promoter and enhancer regions
Glyma.06G103100	CAAT-box	212	Nicotiana glutinosa
Glyma.06G103100	CAAT-box	285	Arabidopsis thaliana	common cis-acting element in promoter and enhancer regions
Glyma.06G103100	CAAT-box	297	Petunia hybrida	common cis-acting element in promoter and enhancer regions
Glyma.06G103100	CAAT-box	312	Nicotiana glutinosa
Glyma.06G103100	CAAT-box	323	Pisum sativum	common cis-acting element in promoter and enhancer regions
Glyma.06G103100	CAAT-box	386	Nicotiana glutinosa
Glyma.06G103100	CAAT-box	390	Arabidopsis thaliana	common cis-acting element in promoter and enhancer regions
Glyma.06G103100	CAAT-box	415	Nicotiana glutinosa
Glyma.06G103100	CAAT-box	420	Nicotiana glutinosa
Glyma.06G103100	CAAT-box	497	Pisum sativum	common cis-acting element in promoter and enhancer regions
Glyma.06G103100	CAAT-box	540	Pisum sativum	common cis-acting element in promoter and enhancer regions
Glyma.06G103100	CAAT-box	596	Nicotiana glutinosa
Glyma.06G103100	CAAT-box	694	Arabidopsis thaliana	common cis-acting element in promoter and enhancer regions
Glyma.06G103100	CAAT-box	696	Arabidopsis thaliana	common cis-acting element in promoter and enhancer regions
Glyma.06G103100	CAAT-box	770	Pisum sativum	common cis-acting element in promoter and enhancer regions
Glyma.06G103100	CAAT-box	910	Pisum sativum	common cis-acting element in promoter and enhancer regions
Glyma.06G103100	CAAT-box	1036	Nicotiana glutinosa
Glyma.06G103100	CAAT-box	1084	Nicotiana glutinosa
Glyma.06G103100	CAAT-box	1120	Nicotiana glutinosa
Glyma.06G103100	CAAT-box	1321	Pisum sativum	common cis-acting element in promoter and enhancer regions
Glyma.06G103100	CAAT-box	1334	Nicotiana glutinosa
Glyma.06G103100	CAAT-box	1727	Nicotiana glutinosa
Glyma.06G103100	CAAT-box	1735	Arabidopsis thaliana	common cis-acting element in promoter and enhancer regions
Glyma.06G103100	CAAT-box	1909	Pisum sativum	common cis-acting element in promoter and enhancer regions
Glyma.06G103100	CAAT-box	1912	Pisum sativum	common cis-acting element in promoter and enhancer regions
Glyma.06G103100	CAAT-box	1960	Pisum sativum	common cis-acting element in promoter and enhancer regions
Glyma.06G103100	CAAT-box	1965	Nicotiana glutinosa
Glyma.06G103100	AT~TATA-box	84	Arabidopsis thaliana
Glyma.06G103100	AT~TATA-box	396	Arabidopsis thaliana
Glyma.06G103100	AT~TATA-box	398	Arabidopsis thaliana
Glyma.06G103100	AT~TATA-box	793	Arabidopsis thaliana
Glyma.06G103100	AT~TATA-box	1109	Arabidopsis thaliana
Glyma.06G103100	AT~TATA-box	1111	Arabidopsis thaliana
Glyma.06G103100	LAMP-element	1721	Pisum sativum	part of a light responsive element
Glyma.06G103100	CAT-box	335	Arabidopsis thaliana	cis-acting regulatory element related to meristem expression
Glyma.06G103100	Myb	1845	Arabidopsis thaliana
Glyma.06G103100	Myb-binding site	1398	Nicotiana tabacum
Glyma.06G103100	DRE1	1211	Zea mays
Glyma.06G103100	ARE	1808	Zea mays	cis-acting regulatory element essential for the anaerobic induction
Glyma.06G103100	ARE	1937	Zea mays	cis-acting regulatory element essential for the anaerobic induction
Glyma.06G103100	TCCC-motif	1620	Spinacia oleracea	part of a light responsive element
Glyma.06G103100	Box 4	972	Petroselinum crispum	part of a conserved DNA module involved in light responsiveness
Glyma.06G103100	Box 4	1104	Petroselinum crispum	part of a conserved DNA module involved in light responsiveness
Glyma.06G103100	Box III	673	Pisum sativum	protein binding site
Glyma.06G103100	MYB-like sequence	789	Arabidopsis thaliana
Glyma.06G103100	TCA-element	269	Nicotiana tabacum	cis-acting element involved in salicylic acid responsiveness
Glyma.06G103100	W box	126	Arabidopsis thaliana
Glyma.06G103100		20	organism	short_function
Glyma.06G103100		585	organism	short_function
Glyma.06G103100		1005	organism	short_function
Glyma.06G103100		1616	organism	short_function
Glyma.06G103100	Unnamed__4	354	Petroselinum hortense
Glyma.06G103100	Unnamed__4	934	Petroselinum hortense
Glyma.06G103100	Unnamed__4	1621	Petroselinum hortense
Glyma.06G103100	as-1	329	Arabidopsis thaliana
Glyma.06G103100	STRE	547	Arabidopsis thaliana
Glyma.06G103100	STRE	1481	Arabidopsis thaliana
Glyma.06G103100	MYB	155	Arabidopsis thaliana
Glyma.06G103100	MYB	789	Arabidopsis thaliana
Glyma.06G103100	MYB	1398	Arabidopsis thaliana
Glyma.06G103100	Myc	1454	Arabidopsis thaliana
Glyma.06G103100	G-box	58	Brassica oleracea	cis-acting regulatory element involved in light responsiveness
Glyma.06G103100	TATA-box	5	Arabidopsis thaliana	core promoter element around -30 of transcription start
Glyma.06G103100	TATA-box	6	Arabidopsis thaliana	core promoter element around -30 of transcription start
Glyma.06G103100	TATA-box	11	Arabidopsis thaliana	core promoter element around -30 of transcription start
Glyma.06G103100	TATA-box	83	Arabidopsis thaliana	core promoter element around -30 of transcription start
Glyma.06G103100	TATA-box	84	Arabidopsis thaliana	core promoter element around -30 of transcription start
Glyma.06G103100	TATA-box	85	Brassica oleracea	core promoter element around -30 of transcription start
Glyma.06G103100	TATA-box	86	Arabidopsis thaliana	core promoter element around -30 of transcription start
Glyma.06G103100	TATA-box	94	Arabidopsis thaliana	core promoter element around -30 of transcription start
Glyma.06G103100	TATA-box	137	Arabidopsis thaliana	core promoter element around -30 of transcription start
Glyma.06G103100	TATA-box	138	Arabidopsis thaliana	core promoter element around -30 of transcription start
Glyma.06G103100	TATA-box	394	Arabidopsis thaliana	core promoter element around -30 of transcription start
Glyma.06G103100	TATA-box	395	Lycopersicon esculentum	core promoter element around -30 of transcription start
Glyma.06G103100	TATA-box	396	Helianthus annuus	core promoter element around -30 of transcription start
Glyma.06G103100	TATA-box	397	Arabidopsis thaliana	core promoter element around -30 of transcription start
Glyma.06G103100	TATA-box	398	Arabidopsis thaliana	core promoter element around -30 of transcription start
Glyma.06G103100	TATA-box	400	Arabidopsis thaliana	core promoter element around -30 of transcription start
Glyma.06G103100	TATA-box	431	Arabidopsis thaliana	core promoter element around -30 of transcription start
Glyma.06G103100	TATA-box	432	Arabidopsis thaliana	core promoter element around -30 of transcription start
Glyma.06G103100	TATA-box	518	Pisum sativum	core promoter element around -30 of transcription start
Glyma.06G103100	TATA-box	519	Helianthus annuus	core promoter element around -30 of transcription start
Glyma.06G103100	TATA-box	520	Arabidopsis thaliana	core promoter element around -30 of transcription start
Glyma.06G103100	TATA-box	521	Arabidopsis thaliana	core promoter element around -30 of transcription start
Glyma.06G103100	TATA-box	530	Arabidopsis thaliana	core promoter element around -30 of transcription start
Glyma.06G103100	TATA-box	531	Arabidopsis thaliana	core promoter element around -30 of transcription start
Glyma.06G103100	TATA-box	661	Arabidopsis thaliana	core promoter element around -30 of transcription start
Glyma.06G103100	TATA-box	662	Pisum sativum	core promoter element around -30 of transcription start
Glyma.06G103100	TATA-box	663	Helianthus annuus	core promoter element around -30 of transcription start
Glyma.06G103100	TATA-box	664	Arabidopsis thaliana	core promoter element around -30 of transcription start
Glyma.06G103100	TATA-box	665	Arabidopsis thaliana	core promoter element around -30 of transcription start
Glyma.06G103100	TATA-box	680	Brassica napus	core promoter element around -30 of transcription start
Glyma.06G103100	TATA-box	681	Arabidopsis thaliana	core promoter element around -30 of transcription start
Glyma.06G103100	TATA-box	682	Arabidopsis thaliana	core promoter element around -30 of transcription start
Glyma.06G103100	TATA-box	752	Arabidopsis thaliana	core promoter element around -30 of transcription start
Glyma.06G103100	TATA-box	792	Arabidopsis thaliana	core promoter element around -30 of transcription start
Glyma.06G103100	TATA-box	793	Arabidopsis thaliana	core promoter element around -30 of transcription start
Glyma.06G103100	TATA-box	794	Brassica napus	core promoter element around -30 of transcription start
Glyma.06G103100	TATA-box	795	Arabidopsis thaliana	core promoter element around -30 of transcription start
Glyma.06G103100	TATA-box	801	Brassica napus	core promoter element around -30 of transcription start
Glyma.06G103100	TATA-box	802	Arabidopsis thaliana	core promoter element around -30 of transcription start
Glyma.06G103100	TATA-box	803	Arabidopsis thaliana	core promoter element around -30 of transcription start
Glyma.06G103100	TATA-box	849	Brassica napus	core promoter element around -30 of transcription start
Glyma.06G103100	TATA-box	850	Arabidopsis thaliana	core promoter element around -30 of transcription start
Glyma.06G103100	TATA-box	851	Arabidopsis thaliana	core promoter element around -30 of transcription start
Glyma.06G103100	TATA-box	859	Arabidopsis thaliana	core promoter element around -30 of transcription start
Glyma.06G103100	TATA-box	914	Oryza sativa	core promoter element around -30 of transcription start
Glyma.06G103100	TATA-box	920	Brassica napus	core promoter element around -30 of transcription start
Glyma.06G103100	TATA-box	921	Arabidopsis thaliana	core promoter element around -30 of transcription start
Glyma.06G103100	TATA-box	922	Arabidopsis thaliana	core promoter element around -30 of transcription start
Glyma.06G103100	TATA-box	938	Brassica napus	core promoter element around -30 of transcription start
Glyma.06G103100	TATA-box	939	Arabidopsis thaliana	core promoter element around -30 of transcription start
Glyma.06G103100	TATA-box	940	Arabidopsis thaliana	core promoter element around -30 of transcription start
Glyma.06G103100	TATA-box	959	Brassica napus	core promoter element around -30 of transcription start
Glyma.06G103100	TATA-box	960	Arabidopsis thaliana	core promoter element around -30 of transcription start
Glyma.06G103100	TATA-box	961	Arabidopsis thaliana	core promoter element around -30 of transcription start
Glyma.06G103100	TATA-box	965	Brassica oleracea	core promoter element around -30 of transcription start
Glyma.06G103100	TATA-box	966	Arabidopsis thaliana	core promoter element around -30 of transcription start
Glyma.06G103100	TATA-box	1067	Arabidopsis thaliana	core promoter element around -30 of transcription start
Glyma.06G103100	TATA-box	1068	Arabidopsis thaliana	core promoter element around -30 of transcription start
Glyma.06G103100	TATA-box	1108	Brassica napus	core promoter element around -30 of transcription start
Glyma.06G103100	TATA-box	1109	Arabidopsis thaliana	core promoter element around -30 of transcription start
Glyma.06G103100	TATA-box	1110	Brassica napus	core promoter element around -30 of transcription start
Glyma.06G103100	TATA-box	1111	Arabidopsis thaliana	core promoter element around -30 of transcription start
Glyma.06G103100	TATA-box	1112	Brassica oleracea	core promoter element around -30 of transcription start
Glyma.06G103100	TATA-box	1113	Arabidopsis thaliana	core promoter element around -30 of transcription start
Glyma.06G103100	TATA-box	1122	Brassica oleracea	core promoter element around -30 of transcription start
Glyma.06G103100	TATA-box	1123	Arabidopsis thaliana	core promoter element around -30 of transcription start
Glyma.06G103100	TATA-box	1245	Arabidopsis thaliana	core promoter element around -30 of transcription start
Glyma.06G103100	TATA-box	1250	Brassica napus	core promoter element around -30 of transcription start
Glyma.06G103100	TATA-box	1251	Arabidopsis thaliana	core promoter element around -30 of transcription start
Glyma.06G103100	TATA-box	1252	Arabidopsis thaliana	core promoter element around -30 of transcription start
Glyma.06G103100	TATA-box	1359	Arabidopsis thaliana	core promoter element around -30 of transcription start
Glyma.06G103100	TATA-box	1371	Pisum sativum	core promoter element around -30 of transcription start
Glyma.06G103100	TATA-box	1372	Helianthus annuus	core promoter element around -30 of transcription start
Glyma.06G103100	TATA-box	1373	Arabidopsis thaliana	core promoter element around -30 of transcription start
Glyma.06G103100	TATA-box	1374	Arabidopsis thaliana	core promoter element around -30 of transcription start
Glyma.06G103100	TATA-box	1467	Arabidopsis thaliana	core promoter element around -30 of transcription start
Glyma.06G103100	TATA-box	1524	Brassica napus	core promoter element around -30 of transcription start
Glyma.06G103100	TATA-box	1525	Arabidopsis thaliana	core promoter element around -30 of transcription start
Glyma.06G103100	TATA-box	1526	Arabidopsis thaliana	core promoter element around -30 of transcription start
Glyma.06G103100	TCT-motif	1351	Arabidopsis thaliana	part of a light responsive element
Glyma.06G103100	ERE	898	Nicotiana glutinos
Glyma.06G103100	ACE	325	Petroselinum crispum	cis-acting element involved in light responsiveness
Glyma.06G103100	CGTCA-motif	329	Hordeum vulgare	cis-acting regulatory element involved in the MeJA-responsiveness
Glyma.06G103100	TGA-element	369	Brassica oleracea	auxin-responsive element
Glyma.06G103100	TATA	517	Arabidopsis thaliana
Glyma.06G103100	TATA	752	Arabidopsis thaliana
Glyma.06G103100	TATA	966	Arabidopsis thaliana
Glyma.06G103100	TATA	1370	Arabidopsis thaliana
Glyma.06G103100	MBS	1845	Arabidopsis thaliana	MYB binding site involved in drought-inducibility
Glyma.06G103100	TGACG-motif	329	Hordeum vulgare	cis-acting regulatory element involved in the MeJA-responsiveness
Glyma.06G103100	AAGAA-motif	619	Avena sativa
Glyma.06G103100	AAGAA-motif	1404	Avena sativa
Glyma.06G103100	AAGAA-motif	1473	Avena sativa
Glyma.06G103100	MSA-like	1509	Catharanthus roseus	cis-acting element involved in cell cycle regulation
Glyma.06G296200	TCA	736	Pisum sativum
Glyma.06G296200	Box 4	703	Petroselinum crispum	part of a conserved DNA module involved in light responsiveness
Glyma.06G296200	Box 4	1078	Petroselinum crispum	part of a conserved DNA module involved in light responsiveness
Glyma.06G296200	Box 4	1710	Petroselinum crispum	part of a conserved DNA module involved in light responsiveness
Glyma.06G296200	Unnamed__1	1930	Zea mays
Glyma.06G296200	G-Box	621	Pisum sativum	cis-acting regulatory element involved in light responsiveness
Glyma.06G296200	MYB-like sequence	379	Arabidopsis thaliana
Glyma.06G296200	CTAG-motif	194	Avena sativa
Glyma.06G296200	chs-CMA2a	415	Petroselinum crispum	part of a light responsive element
Glyma.06G296200	I-box	1956	Larix laricina	part of a light responsive element
Glyma.06G296200		43	organism	short_function
Glyma.06G296200		66	organism	short_function
Glyma.06G296200		117	organism	short_function
Glyma.06G296200		254	organism	short_function
Glyma.06G296200		262	organism	short_function
Glyma.06G296200		526	organism	short_function
Glyma.06G296200		601	organism	short_function
Glyma.06G296200		769	organism	short_function
Glyma.06G296200		863	organism	short_function
Glyma.06G296200		1114	organism	short_function
Glyma.06G296200		1131	organism	short_function
Glyma.06G296200		1141	organism	short_function
Glyma.06G296200		1360	organism	short_function
Glyma.06G296200		1395	organism	short_function
Glyma.06G296200		1467	organism	short_function
Glyma.06G296200		1481	organism	short_function
Glyma.06G296200		1577	organism	short_function
Glyma.06G296200	W box	413	Arabidopsis thaliana
Glyma.06G296200	W box	664	Arabidopsis thaliana
Glyma.06G296200	W box	1893	Arabidopsis thaliana
Glyma.06G296200	Unnamed__4	29	Petroselinum hortense
Glyma.06G296200	Unnamed__4	58	Petroselinum hortense
Glyma.06G296200	Unnamed__4	249	Petroselinum hortense
Glyma.06G296200	Unnamed__4	487	Petroselinum hortense
Glyma.06G296200	Unnamed__4	771	Petroselinum hortense
Glyma.06G296200	Unnamed__4	1217	Petroselinum hortense
Glyma.06G296200	Unnamed__4	1360	Petroselinum hortense
Glyma.06G296200	Unnamed__4	1989	Petroselinum hortense
Glyma.06G296200	CAAT-box	150	Arabidopsis thaliana	common cis-acting element in promoter and enhancer regions
Glyma.06G296200	CAAT-box	151	Nicotiana glutinosa
Glyma.06G296200	CAAT-box	238	Nicotiana glutinosa
Glyma.06G296200	CAAT-box	245	Nicotiana glutinosa
Glyma.06G296200	CAAT-box	470	Pisum sativum	common cis-acting element in promoter and enhancer regions
Glyma.06G296200	CAAT-box	557	Pisum sativum	common cis-acting element in promoter and enhancer regions
Glyma.06G296200	CAAT-box	688	Nicotiana glutinosa
Glyma.06G296200	CAAT-box	723	Arabidopsis thaliana	common cis-acting element in promoter and enhancer regions
Glyma.06G296200	CAAT-box	966	Nicotiana glutinosa
Glyma.06G296200	CAAT-box	1100	Pisum sativum	common cis-acting element in promoter and enhancer regions
Glyma.06G296200	CAAT-box	1122	Nicotiana glutinosa
Glyma.06G296200	CAAT-box	1317	Nicotiana glutinosa
Glyma.06G296200	CAAT-box	1325	Nicotiana glutinosa
Glyma.06G296200	CAAT-box	1355	Nicotiana glutinosa
Glyma.06G296200	CAAT-box	1357	Arabidopsis thaliana	common cis-acting element in promoter and enhancer regions
Glyma.06G296200	CAAT-box	1383	Pisum sativum	common cis-acting element in promoter and enhancer regions
Glyma.06G296200	CAAT-box	1461	Pisum sativum	common cis-acting element in promoter and enhancer regions
Glyma.06G296200	CAAT-box	1569	Nicotiana glutinosa
Glyma.06G296200	CAAT-box	1683	Nicotiana glutinosa
Glyma.06G296200	CAAT-box	1721	Nicotiana glutinosa
Glyma.06G296200	CAAT-box	1766	Pisum sativum	common cis-acting element in promoter and enhancer regions
Glyma.06G296200	CAAT-box	1793	Pisum sativum	common cis-acting element in promoter and enhancer regions
Glyma.06G296200	CAAT-box	1866	Pisum sativum	common cis-acting element in promoter and enhancer regions
Glyma.06G296200	CAAT-box	1880	Nicotiana glutinosa
Glyma.06G296200	CAAT-box	1915	Nicotiana glutinosa
Glyma.06G296200	CAAT-box	1917	Nicotiana glutinosa
Glyma.06G296200	AE-box	1524	Arabidopsis thaliana	part of a module for light response
Glyma.06G296200	GT1-motif	380	Arabidopsis thaliana	light responsive element
Glyma.06G296200	AT~TATA-box	533	Arabidopsis thaliana
Glyma.06G296200	AT~TATA-box	731	Arabidopsis thaliana
Glyma.06G296200	AT~TATA-box	1328	Arabidopsis thaliana
Glyma.06G296200	CAT-box	1724	Arabidopsis thaliana	cis-acting regulatory element related to meristem expression
Glyma.06G296200	MRE	337	Petroselinum crispum	MYB binding site involved in light responsiveness
Glyma.06G296200	MRE	1503	Petroselinum crispum	MYB binding site involved in light responsiveness
Glyma.06G296200	LTR	540	Hordeum vulgare	cis-acting element involved in low-temperature responsiveness
Glyma.06G296200	ARE	324	Zea mays	cis-acting regulatory element essential for the anaerobic induction
Glyma.06G296200	ARE	332	Zea mays	cis-acting regulatory element essential for the anaerobic induction
Glyma.06G296200	ARE	660	Zea mays	cis-acting regulatory element essential for the anaerobic induction
Glyma.06G296200	ARE	1002	Zea mays	cis-acting regulatory element essential for the anaerobic induction
Glyma.06G296200	ARE	1487	Zea mays	cis-acting regulatory element essential for the anaerobic induction
Glyma.06G296200	ARE	1749	Zea mays	cis-acting regulatory element essential for the anaerobic induction
Glyma.06G296200	WRE3	376	Pisum sativum
Glyma.06G296200	AAGAA-motif	21	Avena sativa
Glyma.06G296200	AAGAA-motif	361	Avena sativa
Glyma.06G296200	AAGAA-motif	944	Avena sativa
Glyma.06G296200	MYC	557	Arabidopsis thaliana
Glyma.06G296200	MYC	1355	Arabidopsis thaliana
Glyma.06G296200	MYC	1461	Arabidopsis thaliana
Glyma.06G296200	MYC	1609	Arabidopsis thaliana
Glyma.06G296200	MYC	1915	Arabidopsis thaliana
Glyma.06G296200	STRE	1667	Arabidopsis thaliana
Glyma.06G296200	ABRE	621	Arabidopsis thaliana	cis-acting element involved in the abscisic acid responsiveness
Glyma.06G296200	MYB	379	Arabidopsis thaliana
Glyma.06G296200	MYB	656	Arabidopsis thaliana
Glyma.06G296200	MYB	1890	Arabidopsis thaliana
Glyma.06G296200	TCT-motif	443	Arabidopsis thaliana	part of a light responsive element
Glyma.06G296200	TATA-box	532	Brassica napus	core promoter element around -30 of transcription start
Glyma.06G296200	TATA-box	533	Arabidopsis thaliana	core promoter element around -30 of transcription start
Glyma.06G296200	TATA-box	535	Arabidopsis thaliana	core promoter element around -30 of transcription start
Glyma.06G296200	TATA-box	567	Oryza sativa	core promoter element around -30 of transcription start
Glyma.06G296200	TATA-box	731	Arabidopsis thaliana	core promoter element around -30 of transcription start
Glyma.06G296200	TATA-box	732	Brassica napus	core promoter element around -30 of transcription start
Glyma.06G296200	TATA-box	733	Arabidopsis thaliana	core promoter element around -30 of transcription start
Glyma.06G296200	TATA-box	745	Brassica oleracea	core promoter element around -30 of transcription start
Glyma.06G296200	TATA-box	746	Arabidopsis thaliana	core promoter element around -30 of transcription start
Glyma.06G296200	TATA-box	927	Helianthus annuus	core promoter element around -30 of transcription start
Glyma.06G296200	TATA-box	928	Arabidopsis thaliana	core promoter element around -30 of transcription start
Glyma.06G296200	TATA-box	929	Arabidopsis thaliana	core promoter element around -30 of transcription start
Glyma.06G296200	TATA-box	1048	Oryza sativa	core promoter element around -30 of transcription start
Glyma.06G296200	TATA-box	1256	Pisum sativum	core promoter element around -30 of transcription start
Glyma.06G296200	TATA-box	1257	Helianthus annuus	core promoter element around -30 of transcription start
Glyma.06G296200	TATA-box	1258	Arabidopsis thaliana	core promoter element around -30 of transcription start
Glyma.06G296200	TATA-box	1259	Arabidopsis thaliana	core promoter element around -30 of transcription start
Glyma.06G296200	TATA-box	1327	Brassica napus	core promoter element around -30 of transcription start
Glyma.06G296200	TATA-box	1328	Arabidopsis thaliana	core promoter element around -30 of transcription start
[truncated: 4,222 more rows]

## Sheet: SnRK2
Gene ID	Potential Elements	Site	Species	Potential Function
Glyma.01G183500	ERE	671	Nicotiana glutinos
Glyma.01G183500	ERE	819	Nicotiana glutinos
Glyma.01G183500	ERE	1326	Nicotiana glutinos
Glyma.01G183500	TCT-motif	937	Arabidopsis thaliana	part of a light responsive element
Glyma.01G183500	WUN-motif	1320	Nicotiana glutinosa
Glyma.01G183500	WUN-motif	1321	Nicotiana glutinosa
Glyma.01G183500	Myb	1409	Arabidopsis thaliana
Glyma.01G183500	CARE	624	Oryza sativa
Glyma.01G183500	ABRE3a	406	Zea mays
Glyma.01G183500	TATA	85	Arabidopsis thaliana
Glyma.01G183500	TATA	127	Arabidopsis thaliana
Glyma.01G183500	CAAT-box	32	Nicotiana glutinosa
Glyma.01G183500	CAAT-box	62	Nicotiana glutinosa
Glyma.01G183500	CAAT-box	93	Nicotiana glutinosa
Glyma.01G183500	CAAT-box	187	Pisum sativum	common cis-acting element in promoter and enhancer regions
Glyma.01G183500	CAAT-box	279	Nicotiana glutinosa
Glyma.01G183500	CAAT-box	303	Pisum sativum	common cis-acting element in promoter and enhancer regions
Glyma.01G183500	CAAT-box	416	Nicotiana glutinosa
Glyma.01G183500	CAAT-box	429	Pisum sativum	common cis-acting element in promoter and enhancer regions
Glyma.01G183500	CAAT-box	463	Pisum sativum	common cis-acting element in promoter and enhancer regions
Glyma.01G183500	CAAT-box	475	Nicotiana glutinosa
Glyma.01G183500	CAAT-box	540	Arabidopsis thaliana	common cis-acting element in promoter and enhancer regions
Glyma.01G183500	CAAT-box	541	Nicotiana glutinosa
Glyma.01G183500	CAAT-box	580	Pisum sativum	common cis-acting element in promoter and enhancer regions
Glyma.01G183500	CAAT-box	604	Nicotiana glutinosa
Glyma.01G183500	CAAT-box	646	Pisum sativum	common cis-acting element in promoter and enhancer regions
Glyma.01G183500	CAAT-box	700	Nicotiana glutinosa
Glyma.01G183500	CAAT-box	702	Pisum sativum	common cis-acting element in promoter and enhancer regions
Glyma.01G183500	CAAT-box	710	Pisum sativum	common cis-acting element in promoter and enhancer regions
Glyma.01G183500	CAAT-box	723	Pisum sativum	common cis-acting element in promoter and enhancer regions
Glyma.01G183500	CAAT-box	841	Arabidopsis thaliana	common cis-acting element in promoter and enhancer regions
Glyma.01G183500	CAAT-box	842	Nicotiana glutinosa
Glyma.01G183500	CAAT-box	904	Arabidopsis thaliana	common cis-acting element in promoter and enhancer regions
Glyma.01G183500	CAAT-box	1050	Pisum sativum	common cis-acting element in promoter and enhancer regions
Glyma.01G183500	CAAT-box	1053	Arabidopsis thaliana	common cis-acting element in promoter and enhancer regions
Glyma.01G183500	CAAT-box	1092	Nicotiana glutinosa
Glyma.01G183500	CAAT-box	1100	Pisum sativum	common cis-acting element in promoter and enhancer regions
Glyma.01G183500	CAAT-box	1156	Nicotiana glutinosa
Glyma.01G183500	CAAT-box	1158	Nicotiana glutinosa
Glyma.01G183500	CAAT-box	1204	Nicotiana glutinosa
Glyma.01G183500	CAAT-box	1375	Arabidopsis thaliana	common cis-acting element in promoter and enhancer regions
Glyma.01G183500	CAAT-box	1394	Pisum sativum	common cis-acting element in promoter and enhancer regions
Glyma.01G183500	CAAT-box	1440	Pisum sativum	common cis-acting element in promoter and enhancer regions
Glyma.01G183500	CAAT-box	1462	Nicotiana glutinosa
Glyma.01G183500	CAAT-box	1510	Arabidopsis thaliana	common cis-acting element in promoter and enhancer regions
Glyma.01G183500	CAAT-box	1511	Nicotiana glutinosa
Glyma.01G183500	CAAT-box	1546	Nicotiana glutinosa
Glyma.01G183500	CAAT-box	1634	Arabidopsis thaliana	common cis-acting element in promoter and enhancer regions
Glyma.01G183500	CAAT-box	1635	Nicotiana glutinosa
Glyma.01G183500	CAAT-box	1674	Arabidopsis thaliana	common cis-acting element in promoter and enhancer regions
Glyma.01G183500	CAAT-box	1675	Arabidopsis thaliana	common cis-acting element in promoter and enhancer regions
Glyma.01G183500	CAAT-box	1676	Nicotiana glutinosa
Glyma.01G183500	CAAT-box	1785	Nicotiana glutinosa
Glyma.01G183500	G-box	405	Brassica oleracea	cis-acting regulatory element involved in light responsiveness
Glyma.01G183500	G-box	406	Arabidopsis thaliana	cis-acting regulatory element involved in light responsiveness
Glyma.01G183500	G-box	1494	Arabidopsis thaliana	cis-acting regulatory element involved in light responsiveness
Glyma.01G183500	MYC	506	Arabidopsis thaliana
Glyma.01G183500	MYC	955	Arabidopsis thaliana
Glyma.01G183500	MYC	957	Arabidopsis thaliana
Glyma.01G183500	MYC	1156	Arabidopsis thaliana
Glyma.01G183500	MYC	1439	Arabidopsis thaliana
Glyma.01G183500	MYC	1496	Arabidopsis thaliana
Glyma.01G183500	ARE	997	Zea mays	cis-acting regulatory element essential for the anaerobic induction
Glyma.01G183500	ARE	1146	Zea mays	cis-acting regulatory element essential for the anaerobic induction
Glyma.01G183500	AT~TATA-box	484	Arabidopsis thaliana
Glyma.01G183500	AT~TATA-box	585	Arabidopsis thaliana
Glyma.01G183500	AT~TATA-box	1418	Arabidopsis thaliana
Glyma.01G183500	Unnamed__4	14	Petroselinum hortense
Glyma.01G183500	Unnamed__4	774	Petroselinum hortense
Glyma.01G183500	Unnamed__4	1179	Petroselinum hortense
Glyma.01G183500	Unnamed__4	1182	Petroselinum hortense
Glyma.01G183500	Unnamed__4	1921	Petroselinum hortense
Glyma.01G183500	Unnamed__4	1950	Petroselinum hortense
Glyma.01G183500	Unnamed__4	1980	Petroselinum hortense
Glyma.01G183500	TC-rich repeats	937	Nicotiana tabacum	cis-acting element involved in defense and stress responsiveness
Glyma.01G183500	TC-rich repeats	1117	Nicotiana tabacum	cis-acting element involved in defense and stress responsiveness
Glyma.01G183500	TGACG-motif	1844	Hordeum vulgare	cis-acting regulatory element involved in the MeJA-responsiveness
Glyma.01G183500	TGACG-motif	1864	Hordeum vulgare	cis-acting regulatory element involved in the MeJA-responsiveness
Glyma.01G183500	Box 4	860	Petroselinum crispum	part of a conserved DNA module involved in light responsiveness
Glyma.01G183500	AP-1	452	Arabidopsis thaliana
Glyma.01G183500	TGA-element	1856	Brassica oleracea	auxin-responsive element
Glyma.01G183500	HD-Zip 3	221	Arabidopsis thaliana	protein binding site
Glyma.01G183500		205	organism	short_function
Glyma.01G183500		371	organism	short_function
Glyma.01G183500		891	organism	short_function
Glyma.01G183500		896	organism	short_function
Glyma.01G183500		981	organism	short_function
Glyma.01G183500		1246	organism	short_function
Glyma.01G183500	STRE	1176	Arabidopsis thaliana
Glyma.01G183500	ABRE4	406	Zea mays
Glyma.01G183500	CGTCA-motif	1844	Hordeum vulgare	cis-acting regulatory element involved in the MeJA-responsiveness
Glyma.01G183500	CGTCA-motif	1864	Hordeum vulgare	cis-acting regulatory element involved in the MeJA-responsiveness
Glyma.01G183500	TCA	1082	Pisum sativum
Glyma.01G183500	TATC-box	110	Oryza sativa	cis-acting element involved in gibberellin-responsiveness
Glyma.01G183500	ABRE	407	Arabidopsis thaliana	cis-acting element involved in the abscisic acid responsiveness
Glyma.01G183500	as-1	1844	Arabidopsis thaliana
Glyma.01G183500	as-1	1864	Arabidopsis thaliana
Glyma.01G183500	Myb-binding site	214	Nicotiana tabacum
Glyma.01G183500	MYB-like sequence	228	Arabidopsis thaliana
Glyma.01G183500	AuxRR-core	1485	Nicotiana tabacum	cis-acting regulatory element involved in auxin responsiveness
Glyma.01G183500	MYB	214	Arabidopsis thaliana
Glyma.01G183500	MYB	228	Arabidopsis thaliana
Glyma.01G183500	MYB	649	Arabidopsis thaliana
Glyma.01G183500	MYB	1055	Arabidopsis thaliana
Glyma.01G183500	MYB	1601	Arabidopsis thaliana
Glyma.01G183500	MYB	1961	Arabidopsis thaliana
Glyma.01G183500	GA-motif	1655	Arabidopsis thaliana	part of a light responsive element
Glyma.01G183500	GA-motif	1663	Arabidopsis thaliana	part of a light responsive element
Glyma.01G183500	P-box	442	Oryza sativa	gibberellin-responsive element
Glyma.01G183500	AAGAA-motif	516	Avena sativa
Glyma.01G183500	AAGAA-motif	1334	Avena sativa
Glyma.01G183500	AAGAA-motif	1753	Avena sativa
Glyma.01G183500	TCA-element	491	Nicotiana tabacum	cis-acting element involved in salicylic acid responsiveness
Glyma.01G183500	TATA-box	72	Brassica napus	core promoter element around -30 of transcription start
Glyma.01G183500	TATA-box	73	Arabidopsis thaliana	core promoter element around -30 of transcription start
Glyma.01G183500	TATA-box	74	Arabidopsis thaliana	core promoter element around -30 of transcription start
Glyma.01G183500	TATA-box	86	Pisum sativum	core promoter element around -30 of transcription start
Glyma.01G183500	TATA-box	87	Helianthus annuus	core promoter element around -30 of transcription start
Glyma.01G183500	TATA-box	88	Arabidopsis thaliana	core promoter element around -30 of transcription start
Glyma.01G183500	TATA-box	89	Arabidopsis thaliana	core promoter element around -30 of transcription start
Glyma.01G183500	TATA-box	107	Brassica napus	core promoter element around -30 of transcription start
Glyma.01G183500	TATA-box	108	Arabidopsis thaliana	core promoter element around -30 of transcription start
Glyma.01G183500	TATA-box	126	Brassica oleracea	core promoter element around -30 of transcription start
Glyma.01G183500	TATA-box	127	Arabidopsis thaliana	core promoter element around -30 of transcription start
Glyma.01G183500	TATA-box	163	Oryza sativa	core promoter element around -30 of transcription start
Glyma.01G183500	TATA-box	176	Oryza sativa	core promoter element around -30 of transcription start
Glyma.01G183500	TATA-box	240	Arabidopsis thaliana	core promoter element around -30 of transcription start
Glyma.01G183500	TATA-box	412	Arabidopsis thaliana	core promoter element around -30 of transcription start
Glyma.01G183500	TATA-box	413	Arabidopsis thaliana	core promoter element around -30 of transcription start
Glyma.01G183500	TATA-box	482	Brassica napus	core promoter element around -30 of transcription start
Glyma.01G183500	TATA-box	483	Arabidopsis thaliana	core promoter element around -30 of transcription start
Glyma.01G183500	TATA-box	484	Arabidopsis thaliana	core promoter element around -30 of transcription start
Glyma.01G183500	TATA-box	485	Brassica oleracea	core promoter element around -30 of transcription start
Glyma.01G183500	TATA-box	486	Arabidopsis thaliana	core promoter element around -30 of transcription start
Glyma.01G183500	TATA-box	574	Brassica juncea	core promoter element around -30 of transcription start
Glyma.01G183500	TATA-box	575	Helianthus annuus	core promoter element around -30 of transcription start
Glyma.01G183500	TATA-box	576	Arabidopsis thaliana	core promoter element around -30 of transcription start
Glyma.01G183500	TATA-box	577	Arabidopsis thaliana	core promoter element around -30 of transcription start
Glyma.01G183500	TATA-box	583	Helianthus annuus	core promoter element around -30 of transcription start
Glyma.01G183500	TATA-box	585	Arabidopsis thaliana	core promoter element around -30 of transcription start
Glyma.01G183500	TATA-box	586	Brassica oleracea	core promoter element around -30 of transcription start
Glyma.01G183500	TATA-box	587	Arabidopsis thaliana	core promoter element around -30 of transcription start
Glyma.01G183500	TATA-box	677	Brassica oleracea	core promoter element around -30 of transcription start
Glyma.01G183500	TATA-box	678	Arabidopsis thaliana	core promoter element around -30 of transcription start
Glyma.01G183500	TATA-box	684	Avena sativa	core promoter element around -30 of transcription start
Glyma.01G183500	TATA-box	687	Arabidopsis thaliana	core promoter element around -30 of transcription start
Glyma.01G183500	TATA-box	693	Arabidopsis thaliana	core promoter element around -30 of transcription start
Glyma.01G183500	TATA-box	778	Arabidopsis thaliana	core promoter element around -30 of transcription start
Glyma.01G183500	TATA-box	780	Arabidopsis thaliana	core promoter element around -30 of transcription start
Glyma.01G183500	TATA-box	1067	Arabidopsis thaliana	core promoter element around -30 of transcription start
Glyma.01G183500	TATA-box	1261	Brassica napus	core promoter element around -30 of transcription start
Glyma.01G183500	TATA-box	1262	Arabidopsis thaliana	core promoter element around -30 of transcription start
Glyma.01G183500	TATA-box	1263	Arabidopsis thaliana	core promoter element around -30 of transcription start
Glyma.01G183500	TATA-box	1272	Brassica oleracea	core promoter element around -30 of transcription start
Glyma.01G183500	TATA-box	1273	Arabidopsis thaliana	core promoter element around -30 of transcription start
Glyma.01G183500	TATA-box	1278	Daucus carota	core promoter element around -30 of transcription start
Glyma.01G183500	TATA-box	1279	Brassica juncea	core promoter element around -30 of transcription start
Glyma.01G183500	TATA-box	1280	Helianthus annuus	core promoter element around -30 of transcription start
Glyma.01G183500	TATA-box	1281	Arabidopsis thaliana	core promoter element around -30 of transcription start
Glyma.01G183500	TATA-box	1282	Arabidopsis thaliana	core promoter element around -30 of transcription start
Glyma.01G183500	TATA-box	1285	Brassica napus	core promoter element around -30 of transcription start
Glyma.01G183500	TATA-box	1286	Arabidopsis thaliana	core promoter element around -30 of transcription start
Glyma.01G183500	TATA-box	1287	Arabidopsis thaliana	core promoter element around -30 of transcription start
Glyma.01G183500	TATA-box	1416	Brassica napus	core promoter element around -30 of transcription start
Glyma.01G183500	TATA-box	1417	Arabidopsis thaliana	core promoter element around -30 of transcription start
Glyma.01G183500	TATA-box	1418	Arabidopsis thaliana	core promoter element around -30 of transcription start
Glyma.01G183500	TATA-box	1419	Brassica oleracea	core promoter element around -30 of transcription start
Glyma.01G183500	TATA-box	1420	Arabidopsis thaliana	core promoter element around -30 of transcription start
Glyma.01G183500	TATA-box	1533	Oryza sativa	core promoter element around -30 of transcription start
Glyma.01G204200	ARE	577	Zea mays	cis-acting regulatory element essential for the anaerobic induction
Glyma.01G204200	ARE	1739	Zea mays	cis-acting regulatory element essential for the anaerobic induction
Glyma.01G204200	ARE	1909	Zea mays	cis-acting regulatory element essential for the anaerobic induction
Glyma.01G204200	ARE	1920	Zea mays	cis-acting regulatory element essential for the anaerobic induction
Glyma.01G204200	as-1	636	Arabidopsis thaliana
Glyma.01G204200	GATA-motif	1420	Arabidopsis thaliana	part of a light responsive element
Glyma.01G204200	AT-rich element	573	Glycine max	binding site of AT-rich DNA binding protein (ATBP-1)
Glyma.01G204200	AT-rich element	978	Glycine max	binding site of AT-rich DNA binding protein (ATBP-1)
Glyma.01G204200	AT-rich element	1029	Glycine max	binding site of AT-rich DNA binding protein (ATBP-1)
Glyma.01G204200		1424	organism	short_function
Glyma.01G204200		1495	organism	short_function
Glyma.01G204200		1705	organism	short_function
Glyma.01G204200		1768	organism	short_function
Glyma.01G204200		1829	organism	short_function
Glyma.01G204200	MYB recognition site	213	Arabidopsis thaliana
Glyma.01G204200	dOCT	96	Zea mays
Glyma.01G204200	CAT-box	1466	Arabidopsis thaliana	cis-acting regulatory element related to meristem expression
Glyma.01G204200	Box 4	743	Petroselinum crispum	part of a conserved DNA module involved in light responsiveness
Glyma.01G204200	CGTCA-motif	636	Hordeum vulgare	cis-acting regulatory element involved in the MeJA-responsiveness
Glyma.01G204200	AAGAA-motif	1333	Avena sativa
Glyma.01G204200	MYC	1381	Arabidopsis thaliana
Glyma.01G204200	MYC	1429	Arabidopsis thaliana
Glyma.01G204200	MYC	1769	Arabidopsis thaliana
Glyma.01G204200	STRE	495	Arabidopsis thaliana
Glyma.01G204200	STRE	524	Arabidopsis thaliana
Glyma.01G204200	Myb	844	Arabidopsis thaliana
Glyma.01G204200	Myb	1735	Arabidopsis thaliana
Glyma.01G204200	Myb	1763	Arabidopsis thaliana
Glyma.01G204200	TGACG-motif	636	Hordeum vulgare	cis-acting regulatory element involved in the MeJA-responsiveness
Glyma.01G204200	DRE core	9	Arabidopsis thaliana
Glyma.01G204200	WUN-motif	1076	Brassica oleracea	wound-responsive element
Glyma.01G204200	MYB-like sequence	800	Arabidopsis thaliana
Glyma.01G204200	Unnamed__1	1809	Glycine max	60K protein binding site
Glyma.01G204200	I-box	1893	Solanum tuberosum	part of a light responsive element
Glyma.01G204200	G-box	228	Zea mays	cis-acting regulatory element involved in light responsiveness
Glyma.01G204200	G-box	637	Zea mays	cis-acting regulatory element involved in light responsiveness
Glyma.01G204200	TCA-element	241	Nicotiana tabacum	cis-acting element involved in salicylic acid responsiveness
Glyma.01G204200	AT~TATA-box	1903	Arabidopsis thaliana
Glyma.01G204200	Unnamed__4	704	Petroselinum hortense
Glyma.01G204200	Unnamed__4	1222	Petroselinum hortense
Glyma.01G204200	Unnamed__4	1436	Petroselinum hortense
Glyma.01G204200	Unnamed__4	1615	Petroselinum hortense
Glyma.01G204200	Unnamed__4	1727	Petroselinum hortense
Glyma.01G204200	TCA	1242	Pisum sativum
Glyma.01G204200	ERE	274	Nicotiana glutinos
Glyma.01G204200	ERE	408	Nicotiana glutinos
Glyma.01G204200	CCAAT-box	213	Hordeum vulgare	MYBHv1 binding site
Glyma.01G204200	TC-rich repeats	385	Nicotiana tabacum	cis-acting element involved in defense and stress responsiveness
Glyma.01G204200	LTR	906	Hordeum vulgare	cis-acting element involved in low-temperature responsiveness
Glyma.01G204200	TATA-box	311	Arabidopsis thaliana	core promoter element around -30 of transcription start
Glyma.01G204200	TATA-box	414	Brassica napus	core promoter element around -30 of transcription start
Glyma.01G204200	TATA-box	415	Arabidopsis thaliana	core promoter element around -30 of transcription start
Glyma.01G204200	TATA-box	459	Pisum sativum	core promoter element around -30 of transcription start
Glyma.01G204200	TATA-box	460	Helianthus annuus	core promoter element around -30 of transcription start
Glyma.01G204200	TATA-box	461	Arabidopsis thaliana	core promoter element around -30 of transcription start
Glyma.01G204200	TATA-box	462	Arabidopsis thaliana	core promoter element around -30 of transcription start
Glyma.01G204200	TATA-box	572	Arabidopsis thaliana	core promoter element around -30 of transcription start
Glyma.01G204200	TATA-box	747	Brassica oleracea	core promoter element around -30 of transcription start
Glyma.01G204200	TATA-box	748	Arabidopsis thaliana	core promoter element around -30 of transcription start
Glyma.01G204200	TATA-box	821	Arabidopsis thaliana	core promoter element around -30 of transcription start
Glyma.01G204200	TATA-box	822	Arabidopsis thaliana	core promoter element around -30 of transcription start
Glyma.01G204200	TATA-box	912	Brassica oleracea	core promoter element around -30 of transcription start
Glyma.01G204200	TATA-box	913	Arabidopsis thaliana	core promoter element around -30 of transcription start
Glyma.01G204200	TATA-box	1011	Brassica napus	core promoter element around -30 of transcription start
Glyma.01G204200	TATA-box	1012	Arabidopsis thaliana	core promoter element around -30 of transcription start
Glyma.01G204200	TATA-box	1013	Arabidopsis thaliana	core promoter element around -30 of transcription start
Glyma.01G204200	TATA-box	1129	Arabidopsis thaliana	core promoter element around -30 of transcription start
Glyma.01G204200	TATA-box	1135	Arabidopsis thaliana	core promoter element around -30 of transcription start
Glyma.01G204200	TATA-box	1164	Brassica napus	core promoter element around -30 of transcription start
Glyma.01G204200	TATA-box	1165	Arabidopsis thaliana	core promoter element around -30 of transcription start
Glyma.01G204200	TATA-box	1284	Helianthus annuus	core promoter element around -30 of transcription start
Glyma.01G204200	TATA-box	1285	Arabidopsis thaliana	core promoter element around -30 of transcription start
Glyma.01G204200	TATA-box	1286	Arabidopsis thaliana	core promoter element around -30 of transcription start
Glyma.01G204200	TATA-box	1442	Oryza sativa	core promoter element around -30 of transcription start
Glyma.01G204200	TATA-box	1458	Brassica oleracea	core promoter element around -30 of transcription start
Glyma.01G204200	TATA-box	1459	Arabidopsis thaliana	core promoter element around -30 of transcription start
Glyma.01G204200	TATA-box	1628	Brassica juncea	core promoter element around -30 of transcription start
Glyma.01G204200	TATA-box	1629	Helianthus annuus	core promoter element around -30 of transcription start
Glyma.01G204200	TATA-box	1630	Arabidopsis thaliana	core promoter element around -30 of transcription start
Glyma.01G204200	TATA-box	1631	Arabidopsis thaliana	core promoter element around -30 of transcription start
Glyma.01G204200	TATA-box	1854	Avena sativa	core promoter element around -30 of transcription start
Glyma.01G204200	TATA-box	1856	Daucus carota	core promoter element around -30 of transcription start
Glyma.01G204200	TATA-box	1857	Brassica juncea	core promoter element around -30 of transcription start
Glyma.01G204200	TATA-box	1858	Helianthus annuus	core promoter element around -30 of transcription start
Glyma.01G204200	TATA-box	1859	Arabidopsis thaliana	core promoter element around -30 of transcription start
Glyma.01G204200	TATA-box	1860	Arabidopsis thaliana	core promoter element around -30 of transcription start
Glyma.01G204200	TATA-box	1882	Oryza sativa	core promoter element around -30 of transcription start
Glyma.01G204200	TATA-box	1901	Helianthus annuus	core promoter element around -30 of transcription start
Glyma.01G204200	TATA-box	1903	Arabidopsis thaliana	core promoter element around -30 of transcription start
Glyma.01G204200	TATA-box	1904	Brassica oleracea	core promoter element around -30 of transcription start
Glyma.01G204200	TATA-box	1905	Arabidopsis thaliana	core promoter element around -30 of transcription start
Glyma.01G204200	TATA-box	1954	Helianthus annuus	core promoter element around -30 of transcription start
Glyma.01G204200	TATA-box	1956	Arabidopsis thaliana	core promoter element around -30 of transcription start
Glyma.01G204200	Unnamed__2	441	Petroselinum hortense
Glyma.01G204200	MYB	77	Arabidopsis thaliana
Glyma.01G204200	MYB	800	Arabidopsis thaliana
Glyma.01G204200	ABRE	228	Arabidopsis thaliana	cis-acting element involved in the abscisic acid responsiveness
Glyma.01G204200	ABRE	638	Arabidopsis thaliana	cis-acting element involved in the abscisic acid responsiveness
Glyma.01G204200	MBS	1763	Arabidopsis thaliana	MYB binding site involved in drought-inducibility
Glyma.01G204200	GT1-motif	394	Avena sativa	light responsive element
Glyma.01G204200	GT1-motif	395	Arabidopsis thaliana	light responsive element
Glyma.01G204200	GT1-motif	757	Avena sativa	light responsive element
Glyma.01G204200	GT1-motif	758	Arabidopsis thaliana	light responsive element
Glyma.01G204200	GT1-motif	1720	Avena sativa	light responsive element
Glyma.01G204200	CAAT-box	126	Nicotiana glutinosa
Glyma.01G204200	CAAT-box	215	Petunia hybrida	common cis-acting element in promoter and enhancer regions
Glyma.01G204200	CAAT-box	328	Nicotiana glutinosa
Glyma.01G204200	CAAT-box	353	Nicotiana glutinosa
Glyma.01G204200	CAAT-box	468	Pisum sativum	common cis-acting element in promoter and enhancer regions
Glyma.01G204200	CAAT-box	478	Pisum sativum	common cis-acting element in promoter and enhancer regions
Glyma.01G204200	CAAT-box	633	Pisum sativum	common cis-acting element in promoter and enhancer regions
Glyma.01G204200	CAAT-box	657	Nicotiana glutinosa
Glyma.01G204200	CAAT-box	781	Pisum sativum	common cis-acting element in promoter and enhancer regions
Glyma.01G204200	CAAT-box	795	Nicotiana glutinosa
Glyma.01G204200	CAAT-box	829	Nicotiana glutinosa
Glyma.01G204200	CAAT-box	864	Pisum sativum	common cis-acting element in promoter and enhancer regions
Glyma.01G204200	CAAT-box	873	Nicotiana glutinosa
Glyma.01G204200	CAAT-box	940	Pisum sativum	common cis-acting element in promoter and enhancer regions
Glyma.01G204200	CAAT-box	964	Nicotiana glutinosa
Glyma.01G204200	CAAT-box	977	Nicotiana glutinosa
Glyma.01G204200	CAAT-box	1098	Arabidopsis thaliana	common cis-acting element in promoter and enhancer regions
Glyma.01G204200	CAAT-box	1099	Nicotiana glutinosa
Glyma.01G204200	CAAT-box	1314	Nicotiana glutinosa
Glyma.01G204200	CAAT-box	1332	Pisum sativum	common cis-acting element in promoter and enhancer regions
Glyma.01G204200	CAAT-box	1361	Nicotiana glutinosa
Glyma.01G204200	CAAT-box	1381	Nicotiana glutinosa
Glyma.01G204200	CAAT-box	1383	Nicotiana glutinosa
Glyma.01G204200	CAAT-box	1388	Nicotiana glutinosa
Glyma.01G204200	CAAT-box	1412	Nicotiana glutinosa
Glyma.01G204200	CAAT-box	1500	Pisum sativum	common cis-acting element in promoter and enhancer regions
Glyma.01G204200	CAAT-box	1641	Nicotiana glutinosa
Glyma.01G204200	CAAT-box	1689	Pisum sativum	common cis-acting element in promoter and enhancer regions
Glyma.01G204200	CAAT-box	1820	Nicotiana glutinosa
Glyma.01G204200	CAAT-box	1822	Pisum sativum	common cis-acting element in promoter and enhancer regions
Glyma.01G204200	CAAT-box	1863	Pisum sativum	common cis-acting element in promoter and enhancer regions
Glyma.02G135500	GA-motif	1368	Arabidopsis thaliana	part of a light responsive element
Glyma.02G135500	CAAT-box	22	Nicotiana glutinosa
Glyma.02G135500	CAAT-box	52	Arabidopsis thaliana	common cis-acting element in promoter and enhancer regions
Glyma.02G135500	CAAT-box	53	Nicotiana glutinosa
Glyma.02G135500	CAAT-box	184	Nicotiana glutinosa
Glyma.02G135500	CAAT-box	230	Nicotiana glutinosa
Glyma.02G135500	CAAT-box	260	Pisum sativum	common cis-acting element in promoter and enhancer regions
Glyma.02G135500	CAAT-box	345	Nicotiana glutinosa
Glyma.02G135500	CAAT-box	358	Nicotiana glutinosa
Glyma.02G135500	CAAT-box	360	Nicotiana glutinosa
Glyma.02G135500	CAAT-box	375	Nicotiana glutinosa
Glyma.02G135500	CAAT-box	426	Nicotiana glutinosa
Glyma.02G135500	CAAT-box	638	Arabidopsis thaliana	common cis-acting element in promoter and enhancer regions
Glyma.02G135500	CAAT-box	757	Nicotiana glutinosa
Glyma.02G135500	CAAT-box	810	Nicotiana glutinosa
Glyma.02G135500	CAAT-box	848	Nicotiana glutinosa
Glyma.02G135500	CAAT-box	1069	Pisum sativum	common cis-acting element in promoter and enhancer regions
Glyma.02G135500	CAAT-box	1079	Nicotiana glutinosa
Glyma.02G135500	CAAT-box	1126	Nicotiana glutinosa
Glyma.02G135500	CAAT-box	1143	Nicotiana glutinosa
Glyma.02G135500	CAAT-box	1161	Pisum sativum	common cis-acting element in promoter and enhancer regions
Glyma.02G135500	CAAT-box	1181	Nicotiana glutinosa
Glyma.02G135500	CAAT-box	1376	Nicotiana glutinosa
Glyma.02G135500	CAAT-box	1443	Nicotiana glutinosa
Glyma.02G135500	CAAT-box	1492	Pisum sativum	common cis-acting element in promoter and enhancer regions
Glyma.02G135500	CAAT-box	1650	Arabidopsis thaliana	common cis-acting element in promoter and enhancer regions
Glyma.02G135500	CAAT-box	1651	Nicotiana glutinosa
Glyma.02G135500	CAAT-box	1653	Pisum sativum	common cis-acting element in promoter and enhancer regions
Glyma.02G135500	CAAT-box	1790	Arabidopsis thaliana	common cis-acting element in promoter and enhancer regions
Glyma.02G135500	CAAT-box	1800	Pisum sativum	common cis-acting element in promoter and enhancer regions
Glyma.02G135500	CAAT-box	1829	Nicotiana glutinosa
Glyma.02G135500	TATA	443	Arabidopsis thaliana
Glyma.02G135500	TATA	979	Arabidopsis thaliana
Glyma.02G135500	LTR	1844	Hordeum vulgare	cis-acting element involved in low-temperature responsiveness
Glyma.02G135500	Myc	153	Arabidopsis thaliana
Glyma.02G135500	TC-rich repeats	175	Nicotiana tabacum	cis-acting element involved in defense and stress responsiveness
Glyma.02G135500	TATA-box	231	Arabidopsis thaliana	core promoter element around -30 of transcription start
Glyma.02G135500	TATA-box	264	Arabidopsis thaliana	core promoter element around -30 of transcription start
Glyma.02G135500	TATA-box	292	Arabidopsis thaliana	core promoter element around -30 of transcription start
Glyma.02G135500	TATA-box	293	Arabidopsis thaliana	core promoter element around -30 of transcription start
Glyma.02G135500	TATA-box	294	Brassica napus	core promoter element around -30 of transcription start
Glyma.02G135500	TATA-box	295	Arabidopsis thaliana	core promoter element around -30 of transcription start
Glyma.02G135500	TATA-box	296	Brassica napus	core promoter element around -30 of transcription start
Glyma.02G135500	TATA-box	297	Arabidopsis thaliana	core promoter element around -30 of transcription start
Glyma.02G135500	TATA-box	298	Brassica napus	core promoter element around -30 of transcription start
Glyma.02G135500	TATA-box	299	Arabidopsis thaliana	core promoter element around -30 of transcription start
Glyma.02G135500	TATA-box	300	Brassica napus	core promoter element around -30 of transcription start
Glyma.02G135500	TATA-box	301	Arabidopsis thaliana	core promoter element around -30 of transcription start
Glyma.02G135500	TATA-box	302	Brassica napus	core promoter element around -30 of transcription start
Glyma.02G135500	TATA-box	303	Arabidopsis thaliana	core promoter element around -30 of transcription start
Glyma.02G135500	TATA-box	304	Brassica napus	core promoter element around -30 of transcription start
Glyma.02G135500	TATA-box	305	Arabidopsis thaliana	core promoter element around -30 of transcription start
Glyma.02G135500	TATA-box	306	Brassica napus	core promoter element around -30 of transcription start
Glyma.02G135500	TATA-box	307	Arabidopsis thaliana	core promoter element around -30 of transcription start
Glyma.02G135500	TATA-box	308	Brassica napus	core promoter element around -30 of transcription start
Glyma.02G135500	TATA-box	309	Arabidopsis thaliana	core promoter element around -30 of transcription start
Glyma.02G135500	TATA-box	444	Pisum sativum	core promoter element around -30 of transcription start
Glyma.02G135500	TATA-box	445	Helianthus annuus	core promoter element around -30 of transcription start
Glyma.02G135500	TATA-box	446	Arabidopsis thaliana	core promoter element around -30 of transcription start
Glyma.02G135500	TATA-box	447	Arabidopsis thaliana	core promoter element around -30 of transcription start
Glyma.02G135500	TATA-box	763	Helianthus annuus	core promoter element around -30 of transcription start
Glyma.02G135500	TATA-box	765	Arabidopsis thaliana	core promoter element around -30 of transcription start
Glyma.02G135500	TATA-box	850	Helianthus annuus	core promoter element around -30 of transcription start
Glyma.02G135500	TATA-box	852	Arabidopsis thaliana	core promoter element around -30 of transcription start
Glyma.02G135500	TATA-box	976	Brassica juncea	core promoter element around -30 of transcription start
Glyma.02G135500	TATA-box	977	Helianthus annuus	core promoter element around -30 of transcription start
Glyma.02G135500	TATA-box	978	Arabidopsis thaliana	core promoter element around -30 of transcription start
Glyma.02G135500	TATA-box	979	Arabidopsis thaliana	core promoter element around -30 of transcription start
Glyma.02G135500	TATA-box	1060	Daucus carota	core promoter element around -30 of transcription start
Glyma.02G135500	TATA-box	1061	Brassica juncea	core promoter element around -30 of transcription start
Glyma.02G135500	TATA-box	1062	Helianthus annuus	core promoter element around -30 of transcription start
Glyma.02G135500	TATA-box	1063	Arabidopsis thaliana	core promoter element around -30 of transcription start
Glyma.02G135500	TATA-box	1064	Arabidopsis thaliana	core promoter element around -30 of transcription start
Glyma.02G135500	TATA-box	1072	Brassica napus	core promoter element around -30 of transcription start
Glyma.02G135500	TATA-box	1073	Arabidopsis thaliana	core promoter element around -30 of transcription start
Glyma.02G135500	TATA-box	1367	Arabidopsis thaliana	core promoter element around -30 of transcription start
Glyma.02G135500	TATA-box	1429	Arabidopsis thaliana	core promoter element around -30 of transcription start
Glyma.02G135500	TATA-box	1466	Arabidopsis thaliana	core promoter element around -30 of transcription start
Glyma.02G135500	TATA-box	1467	Arabidopsis thaliana	core promoter element around -30 of transcription start
Glyma.02G135500	MYB	211	Arabidopsis thaliana
Glyma.02G135500	MYB	368	Arabidopsis thaliana
Glyma.02G135500	MYB	683	Arabidopsis thaliana
Glyma.02G135500	MYB	713	Arabidopsis thaliana
Glyma.02G135500	MYB	1741	Arabidopsis thaliana
Glyma.02G135500	circadian	739	Lycopersicon esculentum	cis-acting regulatory element involved in circadian control
Glyma.02G135500	ABRE	540	Arabidopsis thaliana	cis-acting element involved in the abscisic acid responsiveness
Glyma.02G135500	ABRE	1824	Arabidopsis thaliana	cis-acting element involved in the abscisic acid responsiveness
Glyma.02G135500	MBS	1658	Arabidopsis thaliana	MYB binding site involved in drought-inducibility
Glyma.02G135500	HD-Zip 3	1496	Arabidopsis thaliana	protein binding site
Glyma.02G135500	chs-CMA1a	729	Daucus carota	part of a light responsive element
Glyma.02G135500	Unnamed__4	499	Petroselinum hortense
Glyma.02G135500	Unnamed__4	559	Petroselinum hortense
Glyma.02G135500	Unnamed__4	1100	Petroselinum hortense
Glyma.02G135500	Unnamed__4	1252	Petroselinum hortense
Glyma.02G135500	Unnamed__4	1580	Petroselinum hortense
Glyma.02G135500	Unnamed__4	1797	Petroselinum hortense
Glyma.02G135500	Unnamed__4	1840	Petroselinum hortense
Glyma.02G135500	MYB-like sequence	211	Arabidopsis thaliana
Glyma.02G135500	MYB-like sequence	713	Arabidopsis thaliana
Glyma.02G135500	Unnamed__1	407	Zea mays
Glyma.02G135500	Unnamed__1	1813	Zea mays
Glyma.02G135500	Unnamed__1	1823	Zea mays
Glyma.02G135500	MBSI	1927	Petunia hybrida	MYB binding site involved in flavonoid biosynthetic genes regulation
Glyma.02G135500	G-box	1824	Zea mays	cis-acting regulatory element involved in light responsiveness
Glyma.02G135500	AT~TATA-box	293	Arabidopsis thaliana
Glyma.02G135500	AT~TATA-box	295	Arabidopsis thaliana
Glyma.02G135500	AT~TATA-box	297	Arabidopsis thaliana
Glyma.02G135500	AT~TATA-box	299	Arabidopsis thaliana
Glyma.02G135500	AT~TATA-box	301	Arabidopsis thaliana
Glyma.02G135500	AT~TATA-box	303	Arabidopsis thaliana
Glyma.02G135500	AT~TATA-box	305	Arabidopsis thaliana
Glyma.02G135500	AT~TATA-box	307	Arabidopsis thaliana
Glyma.02G135500	WUN-motif	843	Nicotiana glutinosa
Glyma.02G135500	AAGAA-motif	123	Avena sativa
Glyma.02G135500	AAGAA-motif	175	Avena sativa
Glyma.02G135500	AAGAA-motif	1282	Avena sativa
Glyma.02G135500	AAGAA-motif	1781	Avena sativa
Glyma.02G135500	MYC	358	Arabidopsis thaliana
Glyma.02G135500	STRE	1289	Arabidopsis thaliana
Glyma.02G135500	P-box	118	Oryza sativa	gibberellin-responsive element
Glyma.02G135500	P-box	1963	Oryza sativa	gibberellin-responsive element
Glyma.02G135500	Myb-binding site	368	Nicotiana tabacum
Glyma.02G135500	Myb-binding site	683	Nicotiana tabacum
Glyma.02G135500	Myb	239	Arabidopsis thaliana
Glyma.02G135500	Myb	251	Arabidopsis thaliana
Glyma.02G135500	Myb	1658	Arabidopsis thaliana
Glyma.02G135500	TGACG-motif	773	Hordeum vulgare	cis-acting regulatory element involved in the MeJA-responsiveness
Glyma.02G135500	TGACG-motif	807	Hordeum vulgare	cis-acting regulatory element involved in the MeJA-responsiveness
Glyma.02G135500	TGACG-motif	1826	Hordeum vulgare	cis-acting regulatory element involved in the MeJA-responsiveness
Glyma.02G135500	Box 4	940	Petroselinum crispum	part of a conserved DNA module involved in light responsiveness
Glyma.02G135500	Box 4	1495	Petroselinum crispum	part of a conserved DNA module involved in light responsiveness
Glyma.02G135500	CGTCA-motif	773	Hordeum vulgare	cis-acting regulatory element involved in the MeJA-responsiveness
Glyma.02G135500	CGTCA-motif	807	Hordeum vulgare	cis-acting regulatory element involved in the MeJA-responsiveness
Glyma.02G135500	CGTCA-motif	1826	Hordeum vulgare	cis-acting regulatory element involved in the MeJA-responsiveness
Glyma.02G135500	ARE	609	Zea mays	cis-acting regulatory element essential for the anaerobic induction
Glyma.02G135500	as-1	773	Arabidopsis thaliana
Glyma.02G135500	as-1	807	Arabidopsis thaliana
Glyma.02G135500	as-1	1826	Arabidopsis thaliana
Glyma.02G135500	GATA-motif	1473	Arabidopsis thaliana	part of a light responsive element
Glyma.02G135500	RY-element	1255	Helianthus annuus	cis-acting regulatory element involved in seed-specific regulation
Glyma.02G135500		1327	organism	short_function
Glyma.02G135500		1360	organism	short_function
Glyma.02G135500		1695	organism	short_function
Glyma.02G135500	AT-rich element	110	Glycine max	binding site of AT-rich DNA binding protein (ATBP-1)
Glyma.02G135500	O2-site	1350	Zea mays	cis-acting regulatory element involved in zein metabolism regulation
Glyma.02G208500	CAAT-box	53	Pisum sativum	common cis-acting element in promoter and enhancer regions
Glyma.02G208500	CAAT-box	81	Nicotiana glutinosa
Glyma.02G208500	CAAT-box	153	Pisum sativum	common cis-acting element in promoter and enhancer regions
Glyma.02G208500	CAAT-box	283	Nicotiana glutinosa
Glyma.02G208500	CAAT-box	297	Nicotiana glutinosa
Glyma.02G208500	CAAT-box	306	Nicotiana glutinosa
Glyma.02G208500	CAAT-box	345	Nicotiana glutinosa
Glyma.02G208500	CAAT-box	442	Arabidopsis thaliana	common cis-acting element in promoter and enhancer regions
Glyma.02G208500	CAAT-box	468	Pisum sativum	common cis-acting element in promoter and enhancer regions
Glyma.02G208500	CAAT-box	534	Pisum sativum	common cis-acting element in promoter and enhancer regions
Glyma.02G208500	CAAT-box	546	Nicotiana glutinosa
Glyma.02G208500	CAAT-box	567	Arabidopsis thaliana	common cis-acting element in promoter and enhancer regions
Glyma.02G208500	CAAT-box	568	Nicotiana glutinosa
Glyma.02G208500	CAAT-box	602	Nicotiana glutinosa
Glyma.02G208500	CAAT-box	606	Nicotiana glutinosa
Glyma.02G208500	CAAT-box	630	Pisum sativum	common cis-acting element in promoter and enhancer regions
Glyma.02G208500	CAAT-box	662	Nicotiana glutinosa
Glyma.02G208500	CAAT-box	704	Pisum sativum	common cis-acting element in promoter and enhancer regions
Glyma.02G208500	CAAT-box	731	Pisum sativum	common cis-acting element in promoter and enhancer regions
Glyma.02G208500	CAAT-box	751	Nicotiana glutinosa
Glyma.02G208500	CAAT-box	1076	Nicotiana glutinosa
Glyma.02G208500	CAAT-box	1106	Nicotiana glutinosa
Glyma.02G208500	CAAT-box	1123	Pisum sativum	common cis-acting element in promoter and enhancer regions
Glyma.02G208500	CAAT-box	1149	Nicotiana glutinosa
Glyma.02G208500	CAAT-box	1244	Pisum sativum	common cis-acting element in promoter and enhancer regions
Glyma.02G208500	CAAT-box	1318	Nicotiana glutinosa
Glyma.02G208500	CAAT-box	1332	Nicotiana glutinosa
Glyma.02G208500	CAAT-box	1424	Nicotiana glutinosa
Glyma.02G208500	CAAT-box	1493	Arabidopsis thaliana	common cis-acting element in promoter and enhancer regions
Glyma.02G208500	CAAT-box	1494	Nicotiana glutinosa
Glyma.02G208500	CAAT-box	1636	Nicotiana glutinosa
Glyma.02G208500	CAAT-box	1756	Pisum sativum	common cis-acting element in promoter and enhancer regions
Glyma.02G208500	CAAT-box	1971	Nicotiana glutinosa
Glyma.02G208500	CAAT-box	1982	Arabidopsis thaliana	common cis-acting element in promoter and enhancer regions
Glyma.02G208500	TATA	1041	Arabidopsis thaliana
Glyma.02G208500	TATA-box	57	Arabidopsis thaliana	core promoter element around -30 of transcription start
Glyma.02G208500	TATA-box	71	Arabidopsis thaliana	core promoter element around -30 of transcription start
Glyma.02G208500	TATA-box	72	Brassica napus	core promoter element around -30 of transcription start
Glyma.02G208500	TATA-box	73	Arabidopsis thaliana	core promoter element around -30 of transcription start
Glyma.02G208500	TATA-box	74	Brassica napus	core promoter element around -30 of transcription start
Glyma.02G208500	TATA-box	75	Arabidopsis thaliana	core promoter element around -30 of transcription start
Glyma.02G208500	TATA-box	77	Arabidopsis thaliana	core promoter element around -30 of transcription start
Glyma.02G208500	TATA-box	104	Arabidopsis thaliana	core promoter element around -30 of transcription start
Glyma.02G208500	TATA-box	116	Arabidopsis thaliana	core promoter element around -30 of transcription start
Glyma.02G208500	TATA-box	117	Brassica oleracea	core promoter element around -30 of transcription start
Glyma.02G208500	TATA-box	118	Arabidopsis thaliana	core promoter element around -30 of transcription start
Glyma.02G208500	TATA-box	122	Brassica napus	core promoter element around -30 of transcription start
Glyma.02G208500	TATA-box	123	Arabidopsis thaliana	core promoter element around -30 of transcription start
Glyma.02G208500	TATA-box	124	Arabidopsis thaliana	core promoter element around -30 of transcription start
Glyma.02G208500	TATA-box	279	Arabidopsis thaliana	core promoter element around -30 of transcription start
Glyma.02G208500	TATA-box	286	Oryza sativa	core promoter element around -30 of transcription start
Glyma.02G208500	TATA-box	337	Brassica juncea	core promoter element around -30 of transcription start
Glyma.02G208500	TATA-box	338	Helianthus annuus	core promoter element around -30 of transcription start
Glyma.02G208500	TATA-box	339	Arabidopsis thaliana	core promoter element around -30 of transcription start
Glyma.02G208500	TATA-box	340	Arabidopsis thaliana	core promoter element around -30 of transcription start
Glyma.02G208500	TATA-box	384	Arabidopsis thaliana	core promoter element around -30 of transcription start
Glyma.02G208500	TATA-box	459	Arabidopsis thaliana	core promoter element around -30 of transcription start
Glyma.02G208500	TATA-box	492	Oryza sativa	core promoter element around -30 of transcription start
Glyma.02G208500	TATA-box	553	Pisum sativum	core promoter element around -30 of transcription start
Glyma.02G208500	TATA-box	554	Helianthus annuus	core promoter element around -30 of transcription start
Glyma.02G208500	TATA-box	555	Arabidopsis thaliana	core promoter element around -30 of transcription start
Glyma.02G208500	TATA-box	556	Arabidopsis thaliana	core promoter element around -30 of transcription start
Glyma.02G208500	TATA-box	654	Arabidopsis thaliana	core promoter element around -30 of transcription start
Glyma.02G208500	TATA-box	678	Arabidopsis thaliana	core promoter element around -30 of transcription start
Glyma.02G208500	TATA-box	788	Arabidopsis thaliana	core promoter element around -30 of transcription start
Glyma.02G208500	TATA-box	850	Arabidopsis thaliana	core promoter element around -30 of transcription start
Glyma.02G208500	TATA-box	866	Arabidopsis thaliana	core promoter element around -30 of transcription start
Glyma.02G208500	TATA-box	923	Arabidopsis thaliana	core promoter element around -30 of transcription start
Glyma.02G208500	TATA-box	1041	Arabidopsis thaliana	core promoter element around -30 of transcription start
Glyma.02G208500	TATA-box	1053	Pisum sativum	core promoter element around -30 of transcription start
Glyma.02G208500	TATA-box	1054	Helianthus annuus	core promoter element around -30 of transcription start
Glyma.02G208500	TATA-box	1055	Arabidopsis thaliana	core promoter element around -30 of transcription start
Glyma.02G208500	TATA-box	1056	Arabidopsis thaliana	core promoter element around -30 of transcription start
Glyma.02G208500	TATA-box	1154	Arabidopsis thaliana	core promoter element around -30 of transcription start
Glyma.02G208500	TATA-box	1167	Arabidopsis thaliana	core promoter element around -30 of transcription start
Glyma.02G208500	TATA-box	1174	Arabidopsis thaliana	core promoter element around -30 of transcription start
Glyma.02G208500	TATA-box	1187	Pisum sativum	core promoter element around -30 of transcription start
Glyma.02G208500	TATA-box	1188	Helianthus annuus	core promoter element around -30 of transcription start
Glyma.02G208500	TATA-box	1189	Arabidopsis thaliana	core promoter element around -30 of transcription start
Glyma.02G208500	TATA-box	1190	Arabidopsis thaliana	core promoter element around -30 of transcription start
Glyma.02G208500	TATA-box	1267	Arabidopsis thaliana	core promoter element around -30 of transcription start
Glyma.02G208500	TATA-box	1268	Arabidopsis thaliana	core promoter element around -30 of transcription start
Glyma.02G208500	TATA-box	1313	Arabidopsis thaliana	core promoter element around -30 of transcription start
Glyma.02G208500	TATA-box	1314	Arabidopsis thaliana	core promoter element around -30 of transcription start
Glyma.02G208500	TATA-box	1338	Arabidopsis thaliana	core promoter element around -30 of transcription start
Glyma.02G208500	TATA-box	1493	Arabidopsis thaliana	core promoter element around -30 of transcription start
Glyma.02G208500	TATA-box	1712	Brassica napus	core promoter element around -30 of transcription start
Glyma.02G208500	TATA-box	1713	Arabidopsis thaliana	core promoter element around -30 of transcription start
Glyma.02G208500	TATA-box	1926	Oryza sativa	core promoter element around -30 of transcription start
Glyma.02G208500	ABRE	1678	Arabidopsis thaliana	cis-acting element involved in the abscisic acid responsiveness
Glyma.02G208500	ABRE	1679	Arabidopsis thaliana	cis-acting element involved in the abscisic acid responsiveness
Glyma.02G208500	Unnamed__4	500	Petroselinum hortense
Glyma.02G208500	Unnamed__4	613	Petroselinum hortense
Glyma.02G208500	Unnamed__4	952	Petroselinum hortense
Glyma.02G208500	Unnamed__4	1560	Petroselinum hortense
Glyma.02G208500	chs-CMA1a	1533	Daucus carota	part of a light responsive element
Glyma.02G208500	MRE	985	Petroselinum crispum	MYB binding site involved in light responsiveness
Glyma.02G208500	ERE	656	Nicotiana glutinos
Glyma.02G208500	ERE	680	Nicotiana glutinos
Glyma.02G208500	ERE	712	Nicotiana glutinos
Glyma.02G208500	ERE	1060	Nicotiana glutinos
Glyma.02G208500	ERE	1062	Nicotiana glutinos
Glyma.02G208500	Unnamed__1	329	Zea mays
Glyma.02G208500	Unnamed__1	948	Zea mays
Glyma.02G208500	Unnamed__1	1664	Glycine max	60K protein binding site
Glyma.02G208500	G-Box	1678	Pisum sativum	cis-acting regulatory element involved in light responsiveness
Glyma.02G208500	G-box	1678	Arabidopsis thaliana	cis-acting regulatory element involved in light responsiveness
Glyma.02G208500	WRE3	207	Pisum sativum
Glyma.02G208500	AT~TATA-box	71	Arabidopsis thaliana
Glyma.02G208500	AT~TATA-box	73	Arabidopsis thaliana
Glyma.02G208500	AT~TATA-box	75	Arabidopsis thaliana
Glyma.02G208500	AT~TATA-box	116	Arabidopsis thaliana
Glyma.02G208500	Sp1	1859	Oryza sativa	light responsive element
Glyma.02G208500	AAGAA-motif	1126	Avena sativa
Glyma.02G208500	Unnamed_1	227	Pisum sativum	cis-acting element involved in phytochrome down-regulation expression
Glyma.02G208500	MYC	153	Arabidopsis thaliana
Glyma.02G208500	MYC	1952	Arabidopsis thaliana
Glyma.02G208500	ATC-motif	1530	Spinacia oleracea	part of a conserved DNA module involved in light responsiveness
Glyma.02G208500	CAT-box	1223	Arabidopsis thaliana	cis-acting regulatory element related to meristem expression
Glyma.02G208500	CAT-box	1760	Arabidopsis thaliana	cis-acting regulatory element related to meristem expression
Glyma.02G208500	Box 4	570	Petroselinum crispum	part of a conserved DNA module involved in light responsiveness
Glyma.02G208500	AT-rich sequence	1043	Pisum sativum	element for maximal elicitor-mediated activation (2copies)
Glyma.02G208500	ARE	444	Zea mays	cis-acting regulatory element essential for the anaerobic induction
Glyma.02G208500	ARE	564	Zea mays	cis-acting regulatory element essential for the anaerobic induction
Glyma.02G208500	ARE	1943	Zea mays	cis-acting regulatory element essential for the anaerobic induction
Glyma.02G208500		220	organism	short_function
Glyma.02G208500		333	organism	short_function
Glyma.02G208500		430	organism	short_function
Glyma.02G208500		495	organism	short_function
Glyma.02G208500		741	organism	short_function
Glyma.02G208500		952	organism	short_function
Glyma.02G208500		1178	organism	short_function
Glyma.02G208500		1215	organism	short_function
Glyma.02G208500		1393	organism	short_function
Glyma.02G208500		1571	organism	short_function
Glyma.02G208500		1616	organism	short_function
Glyma.02G208500		1726	organism	short_function
Glyma.02G208500		1847	organism	short_function
Glyma.02G208500	GATA-motif	249	Solanum tuberosum	part of a light responsive element
Glyma.02G208500	O2-site	1841	Zea mays	cis-acting regulatory element involved in zein metabolism regulation
Glyma.04G205400	box S	1921	Arabidopsis thaliana
Glyma.04G205400	WUN-motif	35	Nicotiana glutinosa
Glyma.04G205400	CAT-box	262	Arabidopsis thaliana	cis-acting regulatory element related to meristem expression
Glyma.04G205400	CAT-box	1781	Arabidopsis thaliana	cis-acting regulatory element related to meristem expression
Glyma.04G205400	CAT-box	1790	Arabidopsis thaliana	cis-acting regulatory element related to meristem expression
Glyma.04G205400	Box 4	67	Petroselinum crispum	part of a conserved DNA module involved in light responsiveness
Glyma.04G205400	Box 4	380	Petroselinum crispum	part of a conserved DNA module involved in light responsiveness
Glyma.04G205400	Box 4	810	Petroselinum crispum	part of a conserved DNA module involved in light responsiveness
Glyma.04G205400	Box 4	1203	Petroselinum crispum	part of a conserved DNA module involved in light responsiveness
Glyma.04G205400	Box 4	1464	Petroselinum crispum	part of a conserved DNA module involved in light responsiveness
Glyma.04G205400	Box 4	1487	Petroselinum crispum	part of a conserved DNA module involved in light responsiveness
Glyma.04G205400	Box 4	1731	Petroselinum crispum	part of a conserved DNA module involved in light responsiveness
Glyma.04G205400	CAAT-box	19	Nicotiana glutinosa
Glyma.04G205400	CAAT-box	34	Pisum sativum	common cis-acting element in promoter and enhancer regions
Glyma.04G205400	CAAT-box	180	Nicotiana glutinosa
Glyma.04G205400	CAAT-box	217	Nicotiana glutinosa
Glyma.04G205400	CAAT-box	267	Nicotiana glutinosa
Glyma.04G205400	CAAT-box	500	Arabidopsis thaliana	common cis-acting element in promoter and enhancer regions
Glyma.04G205400	CAAT-box	590	Nicotiana glutinosa
Glyma.04G205400	CAAT-box	600	Arabidopsis thaliana	common cis-acting element in promoter and enhancer regions
Glyma.04G205400	CAAT-box	831	Nicotiana glutinosa
Glyma.04G205400	CAAT-box	895	Nicotiana glutinosa
Glyma.04G205400	CAAT-box	975	Nicotiana glutinosa
Glyma.04G205400	CAAT-box	991	Pisum sativum	common cis-acting element in promoter and enhancer regions
Glyma.04G205400	CAAT-box	1006	Nicotiana glutinosa
Glyma.04G205400	CAAT-box	1053	Arabidopsis thaliana	common cis-acting element in promoter and enhancer regions
Glyma.04G205400	CAAT-box	1054	Nicotiana glutinosa
Glyma.04G205400	CAAT-box	1059	Nicotiana glutinosa
Glyma.04G205400	CAAT-box	1087	Arabidopsis thaliana	common cis-acting element in promoter and enhancer regions
Glyma.04G205400	CAAT-box	1114	Pisum sativum	common cis-acting element in promoter and enhancer regions
Glyma.04G205400	CAAT-box	1117	Nicotiana glutinosa
Glyma.04G205400	CAAT-box	1127	Nicotiana glutinosa
Glyma.04G205400	CAAT-box	1152	Pisum sativum	common cis-acting element in promoter and enhancer regions
Glyma.04G205400	CAAT-box	1176	Pisum sativum	common cis-acting element in promoter and enhancer regions
Glyma.04G205400	CAAT-box	1257	Pisum sativum	common cis-acting element in promoter and enhancer regions
Glyma.04G205400	CAAT-box	1294	Arabidopsis thaliana	common cis-acting element in promoter and enhancer regions
Glyma.04G205400	CAAT-box	1295	Nicotiana glutinosa
Glyma.04G205400	CAAT-box	1306	Pisum sativum	common cis-acting element in promoter and enhancer regions
Glyma.04G205400	CAAT-box	1324	Nicotiana glutinosa
Glyma.04G205400	CAAT-box	1408	Nicotiana glutinosa
Glyma.04G205400	CAAT-box	1431	Nicotiana glutinosa
Glyma.04G205400	CAAT-box	1457	Nicotiana glutinosa
Glyma.04G205400	CAAT-box	1491	Nicotiana glutinosa
Glyma.04G205400	CAAT-box	1495	Pisum sativum	common cis-acting element in promoter and enhancer regions
Glyma.04G205400	CAAT-box	1514	Nicotiana glutinosa
Glyma.04G205400	CAAT-box	1521	Pisum sativum	common cis-acting element in promoter and enhancer regions
Glyma.04G205400	CAAT-box	1531	Nicotiana glutinosa
Glyma.04G205400	CAAT-box	1539	Pisum sativum	common cis-acting element in promoter and enhancer regions
Glyma.04G205400	CAAT-box	1552	Pisum sativum	common cis-acting element in promoter and enhancer regions
Glyma.04G205400	CAAT-box	1631	Nicotiana glutinosa
Glyma.04G205400	CAAT-box	1678	Arabidopsis thaliana	common cis-acting element in promoter and enhancer regions
Glyma.04G205400	CAAT-box	1679	Nicotiana glutinosa
Glyma.04G205400	CAAT-box	1707	Pisum sativum	common cis-acting element in promoter and enhancer regions
Glyma.04G205400	CAAT-box	1800	Nicotiana glutinosa
Glyma.04G205400	CAAT-box	1885	Arabidopsis thaliana	common cis-acting element in promoter and enhancer regions
Glyma.04G205400	CAAT-box	1886	Nicotiana glutinosa
Glyma.04G205400	CAAT-box	1949	Nicotiana glutinosa
Glyma.04G205400	CAAT-box	1995	Nicotiana glutinosa
Glyma.04G205400	ERE	857	Nicotiana glutinos
Glyma.04G205400	ERE	882	Nicotiana glutinos
Glyma.04G205400	ERE	922	Nicotiana glutinos
Glyma.04G205400	ERE	938	Nicotiana glutinos
Glyma.04G205400	ERE	1023	Nicotiana glutinos
Glyma.04G205400	ERE	1045	Nicotiana glutinos
Glyma.04G205400		128	organism	short_function
Glyma.04G205400		331	organism	short_function
Glyma.04G205400		612	organism	short_function
Glyma.04G205400		877	organism	short_function
Glyma.04G205400		1137	organism	short_function
Glyma.04G205400		1313	organism	short_function
Glyma.04G205400		1611	organism	short_function
Glyma.04G205400		1867	organism	short_function
Glyma.04G205400		1906	organism	short_function
Glyma.04G205400		1911	organism	short_function
Glyma.04G205400		1959	organism	short_function
Glyma.04G205400	AAGAA-motif	889	Avena sativa
Glyma.04G205400	as-1	647	Arabidopsis thaliana
Glyma.04G205400	Unnamed__4	74	Petroselinum hortense
Glyma.04G205400	Unnamed__4	128	Petroselinum hortense
Glyma.04G205400	Unnamed__4	394	Petroselinum hortense
Glyma.04G205400	Unnamed__4	429	Petroselinum hortense
Glyma.04G205400	Unnamed__4	495	Petroselinum hortense
Glyma.04G205400	Unnamed__4	1292	Petroselinum hortense
Glyma.04G205400	Unnamed__4	1559	Petroselinum hortense
Glyma.04G205400	Unnamed__4	1620	Petroselinum hortense
Glyma.04G205400	Unnamed__4	1913	Petroselinum hortense
Glyma.04G205400	GT1-motif	1188	Arabidopsis thaliana	light responsive element
Glyma.04G205400	GT1-motif	1337	Avena sativa	light responsive element
Glyma.04G205400	GT1-motif	1338	Arabidopsis thaliana	light responsive element
Glyma.04G205400	O2-site	461	Zea mays	cis-acting regulatory element involved in zein metabolism regulation
Glyma.04G205400	O2-site	1416	Zea mays	cis-acting regulatory element involved in zein metabolism regulation
Glyma.04G205400	LTR	49	Hordeum vulgare	cis-acting element involved in low-temperature responsiveness
Glyma.04G205400	LTR	1184	Hordeum vulgare	cis-acting element involved in low-temperature responsiveness
Glyma.04G205400	LTR	1656	Hordeum vulgare	cis-acting element involved in low-temperature responsiveness
Glyma.04G205400	circadian	107	Lycopersicon esculentum	cis-acting regulatory element involved in circadian control
Glyma.04G205400	MYB	291	Arabidopsis thaliana
Glyma.04G205400	MYB	1685	Arabidopsis thaliana
Glyma.04G205400	TGACG-motif	647	Hordeum vulgare	cis-acting regulatory element involved in the MeJA-responsiveness
Glyma.04G205400	TATA-box	5	Arabidopsis thaliana	core promoter element around -30 of transcription start
Glyma.04G205400	TATA-box	24	Brassica juncea	core promoter element around -30 of transcription start
Glyma.04G205400	TATA-box	25	Helianthus annuus	core promoter element around -30 of transcription start
Glyma.04G205400	TATA-box	26	Arabidopsis thaliana	core promoter element around -30 of transcription start
Glyma.04G205400	TATA-box	27	Arabidopsis thaliana	core promoter element around -30 of transcription start
Glyma.04G205400	TATA-box	57	Arabidopsis thaliana	core promoter element around -30 of transcription start
Glyma.04G205400	TATA-box	423	Brassica napus	core promoter element around -30 of transcription start
Glyma.04G205400	TATA-box	424	Arabidopsis thaliana	core promoter element around -30 of transcription start
Glyma.04G205400	TATA-box	425	Arabidopsis thaliana	core promoter element around -30 of transcription start
Glyma.04G205400	TATA-box	479	Arabidopsis thaliana	core promoter element around -30 of transcription start
Glyma.04G205400	TATA-box	769	Brassica napus	core promoter element around -30 of transcription start
Glyma.04G205400	TATA-box	770	Arabidopsis thaliana	core promoter element around -30 of transcription start
Glyma.04G205400	TATA-box	771	Arabidopsis thaliana	core promoter element around -30 of transcription start
Glyma.04G205400	TATA-box	776	Helianthus annuus	core promoter element around -30 of transcription start
Glyma.04G205400	TATA-box	778	Arabidopsis thaliana	core promoter element around -30 of transcription start
Glyma.04G205400	TATA-box	786	Arabidopsis thaliana	core promoter element around -30 of transcription start
Glyma.04G205400	TATA-box	867	Brassica napus	core promoter element around -30 of transcription start
Glyma.04G205400	TATA-box	868	Arabidopsis thaliana	core promoter element around -30 of transcription start
Glyma.04G205400	TATA-box	869	Arabidopsis thaliana	core promoter element around -30 of transcription start
Glyma.04G205400	TATA-box	977	Helianthus annuus	core promoter element around -30 of transcription start
Glyma.04G205400	TATA-box	979	Arabidopsis thaliana	core promoter element around -30 of transcription start
Glyma.04G205400	TATA-box	982	Brassica napus	core promoter element around -30 of transcription start
Glyma.04G205400	TATA-box	983	Arabidopsis thaliana	core promoter element around -30 of transcription start
Glyma.04G205400	TATA-box	984	Arabidopsis thaliana	core promoter element around -30 of transcription start
Glyma.04G205400	TATA-box	1034	Brassica oleracea	core promoter element around -30 of transcription start
Glyma.04G205400	TATA-box	1035	Arabidopsis thaliana	core promoter element around -30 of transcription start
Glyma.04G205400	TATA-box	1063	Brassica napus	core promoter element around -30 of transcription start
Glyma.04G205400	TATA-box	1064	Arabidopsis thaliana	core promoter element around -30 of transcription start
Glyma.04G205400	TATA-box	1065	Arabidopsis thaliana	core promoter element around -30 of transcription start
Glyma.04G205400	TATA-box	1157	Brassica napus	core promoter element around -30 of transcription start
Glyma.04G205400	TATA-box	1158	Arabidopsis thaliana	core promoter element around -30 of transcription start
Glyma.04G205400	TATA-box	1159	Arabidopsis thaliana	core promoter element around -30 of transcription start
Glyma.04G205400	TATA-box	1217	Brassica oleracea	core promoter element around -30 of transcription start
Glyma.04G205400	TATA-box	1218	Arabidopsis thaliana	core promoter element around -30 of transcription start
Glyma.04G205400	TATA-box	1220	Arabidopsis thaliana	core promoter element around -30 of transcription start
Glyma.04G205400	TATA-box	1276	Oryza sativa	core promoter element around -30 of transcription start
Glyma.04G205400	TATA-box	1365	Brassica napus	core promoter element around -30 of transcription start
Glyma.04G205400	TATA-box	1366	Arabidopsis thaliana	core promoter element around -30 of transcription start
Glyma.04G205400	TATA-box	1368	Arabidopsis thaliana	core promoter element around -30 of transcription start
Glyma.04G205400	TATA-box	1410	Brassica napus	core promoter element around -30 of transcription start
Glyma.04G205400	TATA-box	1411	Arabidopsis thaliana	core promoter element around -30 of transcription start
Glyma.04G205400	TATA-box	1412	Arabidopsis thaliana	core promoter element around -30 of transcription start
Glyma.04G205400	TATA-box	1469	Helianthus annuus	core promoter element around -30 of transcription start
Glyma.04G205400	TATA-box	1471	Arabidopsis thaliana	core promoter element around -30 of transcription start
Glyma.04G205400	TATA-box	1472	Brassica napus	core promoter element around -30 of transcription start
Glyma.04G205400	TATA-box	1473	Arabidopsis thaliana	core promoter element around -30 of transcription start
Glyma.04G205400	TATA-box	1484	Arabidopsis thaliana	core promoter element around -30 of transcription start
Glyma.04G205400	CGTCA-motif	647	Hordeum vulgare	cis-acting regulatory element involved in the MeJA-responsiveness
Glyma.04G205400	AT~TATA-box	1366	Arabidopsis thaliana
Glyma.04G205400	AT~TATA-box	1471	Arabidopsis thaliana
Glyma.04G205400	P-box	305	Oryza sativa	gibberellin-responsive element
Glyma.04G205400	P-box	1940	Oryza sativa	gibberellin-responsive element
Glyma.04G205400	MYB-like sequence	291	Arabidopsis thaliana
Glyma.04G205400	Unnamed__6	786	Zea mays
Glyma.04G205400	STRE	1582	Arabidopsis thaliana
Glyma.04G205400	STRE	1838	Arabidopsis thaliana
Glyma.04G205400	ACE	954	Petroselinum crispum	cis-acting element involved in light responsiveness
Glyma.04G205400	ARE	163	Zea mays	cis-acting regulatory element essential for the anaerobic induction
Glyma.04G205400	ARE	1775	Zea mays	cis-acting regulatory element essential for the anaerobic induction
Glyma.04G205400	MYC	250	Arabidopsis thaliana
Glyma.04G205400	MYC	287	Arabidopsis thaliana
Glyma.04G205400	MYC	991	Arabidopsis thaliana
Glyma.04G205400	MYC	1495	Arabidopsis thaliana
Glyma.05G066700	Myb	365	Arabidopsis thaliana
Glyma.05G066700	Myb	1041	Arabidopsis thaliana
Glyma.05G066700	Myb	1428	Arabidopsis thaliana
Glyma.05G066700	Myb	1669	Arabidopsis thaliana
Glyma.05G066700	TATA	320	Arabidopsis thaliana
Glyma.05G066700	TATA	437	Arabidopsis thaliana
Glyma.05G066700	TATA	531	Arabidopsis thaliana
Glyma.05G066700	TATA	631	Arabidopsis thaliana
Glyma.05G066700	TATA	899	Arabidopsis thaliana
Glyma.05G066700	TATA	903	Arabidopsis thaliana
Glyma.05G066700	AE-box	1282	Arabidopsis thaliana	part of a module for light response
Glyma.05G066700	WUN-motif	1575	Nicotiana glutinosa
Glyma.05G066700	CAT-box	1785	Arabidopsis thaliana	cis-acting regulatory element related to meristem expression
Glyma.05G066700	CAAT-box	68	Nicotiana glutinosa
Glyma.05G066700	CAAT-box	226	Nicotiana glutinosa
Glyma.05G066700	CAAT-box	278	Arabidopsis thaliana	common cis-acting element in promoter and enhancer regions
Glyma.05G066700	CAAT-box	279	Nicotiana glutinosa
Glyma.05G066700	CAAT-box	315	Nicotiana glutinosa
Glyma.05G066700	CAAT-box	410	Nicotiana glutinosa
Glyma.05G066700	CAAT-box	424	Nicotiana glutinosa
Glyma.05G066700	CAAT-box	456	Arabidopsis thaliana	common cis-acting element in promoter and enhancer regions
Glyma.05G066700	CAAT-box	457	Nicotiana glutinosa
Glyma.05G066700	CAAT-box	507	Pisum sativum	common cis-acting element in promoter and enhancer regions
Glyma.05G066700	CAAT-box	544	Pisum sativum	common cis-acting element in promoter and enhancer regions
Glyma.05G066700	CAAT-box	563	Nicotiana glutinosa
Glyma.05G066700	CAAT-box	612	Pisum sativum	common cis-acting element in promoter and enhancer regions
Glyma.05G066700	CAAT-box	615	Nicotiana glutinosa
Glyma.05G066700	CAAT-box	648	Pisum sativum	common cis-acting element in promoter and enhancer regions
Glyma.05G066700	CAAT-box	731	Pisum sativum	common cis-acting element in promoter and enhancer regions
Glyma.05G066700	CAAT-box	752	Nicotiana glutinosa
Glyma.05G066700	CAAT-box	759	Nicotiana glutinosa
Glyma.05G066700	CAAT-box	766	Nicotiana glutinosa
Glyma.05G066700	CAAT-box	823	Pisum sativum	common cis-acting element in promoter and enhancer regions
Glyma.05G066700	CAAT-box	881	Pisum sativum	common cis-acting element in promoter and enhancer regions
Glyma.05G066700	CAAT-box	981	Nicotiana glutinosa
Glyma.05G066700	CAAT-box	1014	Nicotiana glutinosa
Glyma.05G066700	CAAT-box	1022	Pisum sativum	common cis-acting element in promoter and enhancer regions
Glyma.05G066700	CAAT-box	1030	Nicotiana glutinosa
Glyma.05G066700	CAAT-box	1092	Nicotiana glutinosa
Glyma.05G066700	CAAT-box	1176	Nicotiana glutinosa
Glyma.05G066700	CAAT-box	1275	Nicotiana glutinosa
Glyma.05G066700	CAAT-box	1291	Nicotiana glutinosa
Glyma.05G066700	CAAT-box	1328	Pisum sativum	common cis-acting element in promoter and enhancer regions
Glyma.05G066700	CAAT-box	1484	Nicotiana glutinosa
Glyma.05G066700	CAAT-box	1574	Pisum sativum	common cis-acting element in promoter and enhancer regions
Glyma.05G066700	CAAT-box	1640	Pisum sativum	common cis-acting element in promoter and enhancer regions
Glyma.05G066700	CAAT-box	1809	Pisum sativum	common cis-acting element in promoter and enhancer regions
Glyma.05G066700	CAAT-box	1900	Nicotiana glutinosa
Glyma.05G066700	CAAT-box	1933	Arabidopsis thaliana	common cis-acting element in promoter and enhancer regions
Glyma.05G066700	AT-rich element	402	Glycine max	binding site of AT-rich DNA binding protein (ATBP-1)
Glyma.05G066700	AT-rich element	767	Glycine max	binding site of AT-rich DNA binding protein (ATBP-1)
Glyma.05G066700	Box 4	468	Petroselinum crispum	part of a conserved DNA module involved in light responsiveness
Glyma.05G066700	Box 4	510	Petroselinum crispum	part of a conserved DNA module involved in light responsiveness
Glyma.05G066700	Box 4	603	Petroselinum crispum	part of a conserved DNA module involved in light responsiveness
Glyma.05G066700	Box 4	748	Petroselinum crispum	part of a conserved DNA module involved in light responsiveness
Glyma.05G066700	Box 4	807	Petroselinum crispum	part of a conserved DNA module involved in light responsiveness
Glyma.05G066700	Box 4	864	Petroselinum crispum	part of a conserved DNA module involved in light responsiveness
Glyma.05G066700	Box 4	1209	Petroselinum crispum	part of a conserved DNA module involved in light responsiveness
Glyma.05G066700	Box 4	1805	Petroselinum crispum	part of a conserved DNA module involved in light responsiveness
Glyma.05G066700	ERE	357	Nicotiana glutinos
Glyma.05G066700	ERE	814	Nicotiana glutinos
Glyma.05G066700		229	organism	short_function
Glyma.05G066700		263	organism	short_function
Glyma.05G066700		1278	organism	short_function
Glyma.05G066700		1337	organism	short_function
Glyma.05G066700		1382	organism	short_function
Glyma.05G066700		1438	organism	short_function
Glyma.05G066700		1464	organism	short_function
Glyma.05G066700		1599	organism	short_function
Glyma.05G066700		1604	organism	short_function
Glyma.05G066700		1618	organism	short_function
Glyma.05G066700	Unnamed__4	1355	Petroselinum hortense
Glyma.05G066700	Unnamed__4	1648	Petroselinum hortense
Glyma.05G066700	Unnamed__4	1722	Petroselinum hortense
Glyma.05G066700	Unnamed__4	1960	Petroselinum hortense
Glyma.05G066700	Unnamed__4	1990	Petroselinum hortense
Glyma.05G066700	AAGAA-motif	294	Avena sativa
Glyma.05G066700	AAGAA-motif	1313	Avena sativa
Glyma.05G066700	AAGAA-motif	1365	Avena sativa
Glyma.05G066700	AAGAA-motif	1651	Avena sativa
Glyma.05G066700	AAGAA-motif	1655	Avena sativa
Glyma.05G066700	STRE	1817	Arabidopsis thaliana
Glyma.05G066700	STRE	1941	Arabidopsis thaliana
Glyma.05G066700	ARE	1053	Zea mays	cis-acting regulatory element essential for the anaerobic induction
Glyma.05G066700	TCA	267	Pisum sativum
Glyma.05G066700	TCA	712	Pisum sativum
Glyma.05G066700	MBS	1428	Arabidopsis thaliana	MYB binding site involved in drought-inducibility
[truncated: 2,716 more rows]
