# Supplementary material for: Identification, Evolutionary and Expression Analysis of PYL-PP2C-SnRK2s Gene Families in Soybean
Source: Plants (Basel). 2020 Oct 14;9(10):1356. doi: 10.3390/plants9101356 (PMC7602157; doi:10.3390/plants9101356)
Supplement: Supplementary file 1 [file plants-09-01356-s001.zip › Table S6.xlsx]

## Sheet: Meristem
Table S6. The P-value of T-test of PYL-PP2C-SnRK2 gene families
The P value of red is between 0.01 and 0.05, and that of yellow is less than 0.01
Gene name	P-value		Gene name	P-value		Gene name	P-value
GmPYL1	0.00549519		GmPP2C1	0.000478361		GmSnRK2.1	0.00264072
GmPYL2	0.600564		GmPP2C2	0.00503496		GmSnRK2.2	0.00489314
GmPYL3	0.496113		GmPP2C3	0.988899		GmSnRK2.3	0.332974
GmPYL4	0.0435871		GmPP2C4	0.0730665		GmSnRK2.4	0.956406
GmPYL5	0.914257		GmPP2C5	0.00164634		GmSnRK2.5	0.958622
GmPYL6	0.95953		GmPP2C6	0.0392153		GmSnRK2.8	0.571546
GmPYL7	0.938467		GmPP2C7	0.698814		GmSnRK2.9	0.00728811
GmPYL8	0.974168		GmPP2C8	0.860697		GmSnRK2.7	0.0272019
GmPYL9	0.171124		GmPP2C9	0.616344		GmSnRK2.10	0.0603745
GmPYL10	0.793807		GmPP2C10	0.628565		GmSnRK2.11	0.00369887
GmPYL11	0.335751		GmPP2C11	0.916524		GmSnRK2.12	0.0502473
GmPYL12	0.992774		GmPP2C12	0.0165984		GmSnRK2.15	0.390962
GmPYL13	0.973023		GmPP2C13	0.087834		GmSnRK2.13	0.175365
GmPYL14	0.994049		GmPP2C14	0.312545		GmSnRK2.14	0.0243787
GmPYL15	0.000446969		GmPP2C15	0.128072		GmSnRK2.16	0.291348
GmPYL16	0.061706		GmPP2C16	0.118975		GmSnRK2.17	0.00995185
GmPYL17	0.759885		GmPP2C17	0.0343851		GmSnRK2.18	0.0130105
GmPYL18	0.739012		GmPP2C18	0.00611442		GmSnRK2.19	0.657696
GmPYL19	0.000316301		GmPP2C19	1		GmSnRK2.20	0.00847906
GmPYL20	0.993482		GmPP2C20	1		GmSnRK2.21	0.637622
GmPYL21	1		GmPP2C21	0.000110833		GmSnRK2.22	0.322177
			GmPP2C22	0.0214956
			GmPP2C23	0.302924
			GmPP2C24	0.00445365
			GmPP2C25	4.50455e-05
			GmPP2C26	0.0688315
			GmPP2C27	0.00180027
			GmPP2C28	0.000236798
			GmPP2C29	0.0451769
			GmPP2C30	0.526408
			GmPP2C31	9.38011e-05
			GmPP2C32	0.95506
			GmPP2C33	0.00357649
			GmPP2C34	0.102351
			GmPP2C35	0.000926214
			GmPP2C36	0.914381

## Sheet: Epicotyl
The P value of red is between 0.01 and 0.05, and that of yellow is less than 0.01
Gene name	P-value		Gene name	P-value		Gene name	P-value
GmPYL1	6.16791e-06		GmPP2C1	0.0535264		GmSnRK2.1	0.0484479
GmPYL2	9.2039e-05		GmPP2C2	0.00688046		GmSnRK2.2	0.645452
GmPYL3	0.00382897		GmPP2C3	0.217564		GmSnRK2.3	0.989464
GmPYL4	0.914674		GmPP2C4	0.248533		GmSnRK2.4	0.897559
GmPYL5	0.99262		GmPP2C5	0.0205134		GmSnRK2.5	0.342312
GmPYL6	0.882559		GmPP2C6	0.00538529		GmSnRK2.8	0.409825
GmPYL7	0.78596		GmPP2C7	0.447134		GmSnRK2.9	0.763698
GmPYL8	0.971651		GmPP2C8	0.003786		GmSnRK2.7	0.00229278
GmPYL9	1.96177e-05		GmPP2C9	0.00315177		GmSnRK2.10	0.520587
GmPYL10	0.0130712		GmPP2C10	0.0419678		GmSnRK2.11	0.838833
GmPYL11	0.908315		GmPP2C11	0.987772		GmSnRK2.12	0.986639
GmPYL12	0.438258		GmPP2C12	0.00173747		GmSnRK2.15	0.00116838
GmPYL13	0.235508		GmPP2C13	0.962964		GmSnRK2.13	0.916816
GmPYL14	0.86464		GmPP2C14	0.312576		GmSnRK2.14	0.0296887
GmPYL15	0.0109935		GmPP2C15	0.0208631		GmSnRK2.16	0.975806
GmPYL16	0.0677051		GmPP2C16	0.694083		GmSnRK2.17	0.0477592
GmPYL17	0.883923		GmPP2C17	0.503423		GmSnRK2.18	0.00941591
GmPYL18	0.699035		GmPP2C18	0.042639		GmSnRK2.19	0.660873
GmPYL19	0.0728777		GmPP2C19	0.995719		GmSnRK2.20	0.115871
GmPYL20	0.924423		GmPP2C20	0.995941		GmSnRK2.21	0.107092
GmPYL21	0.987468		GmPP2C21	0.024298		GmSnRK2.22	0.269866
			GmPP2C22	0.308322
			GmPP2C23	0.00848459
			GmPP2C24	0.127284
			GmPP2C25	0.102915
			GmPP2C26	0.000444078
			GmPP2C27	0.0112399
			GmPP2C28	0.233564
			GmPP2C29	0.0282809
			GmPP2C30	0.00386107
			GmPP2C31	0.800295
			GmPP2C32	0.800416
			GmPP2C33	0.0326088
			GmPP2C34	0.000310856
			GmPP2C35	0.0298836
			GmPP2C36	0.825718

## Sheet: Hypocotyl
The P value of red is between 0.01 and 0.05, and that of yellow is less than 0.01
Gene name	P-value		Gene name	P-value		Gene name	P-value
GmPYL1	7.86005e-05		GmPP2C1	0.137778		GmSnRK2.1	0.00166284
GmPYL2	0.136258		GmPP2C2	5.5918e-06		GmSnRK2.2	0.0396345
GmPYL3	0.000105777		GmPP2C3	0.106155		GmSnRK2.3	0.936355
GmPYL4	0.000106769		GmPP2C4	0.0208054		GmSnRK2.4	0.0572646
GmPYL5	0.991599		GmPP2C5	0.264214		GmSnRK2.5	0.0670955
GmPYL6	0.250422		GmPP2C6	0.0596976		GmSnRK2.8	0.42425
GmPYL7	0.97878		GmPP2C7	0.785691		GmSnRK2.9	0.00478402
GmPYL8	0.998085		GmPP2C8	0.00147215		GmSnRK2.7	0.0446952
GmPYL9	4.5476e-05		GmPP2C9	0.00855398		GmSnRK2.10	0.269035
GmPYL10	2.45519e-05		GmPP2C10	0.323904		GmSnRK2.11	9.85472e-05
GmPYL11	0.00119316		GmPP2C11	0.176419		GmSnRK2.12	0.940251
GmPYL12	0.473891		GmPP2C12	0.000172926		GmSnRK2.15	0.0125562
GmPYL13	0.0179848		GmPP2C13	0.941151		GmSnRK2.13	0.273622
GmPYL14	0.22196		GmPP2C14	0.0949439		GmSnRK2.14	0.801111
GmPYL15	0.00518598		GmPP2C15	0.485834		GmSnRK2.16	0.206204
GmPYL16	0.0256112		GmPP2C16	0.00840449		GmSnRK2.17	0.00481541
GmPYL17	0.722123		GmPP2C17	0.0299264		GmSnRK2.18	0.0072537
GmPYL18	0.563081		GmPP2C18	2.75826e-05		GmSnRK2.19	0.883793
GmPYL19	0.0101074		GmPP2C19	0.990236		GmSnRK2.20	0.825284
GmPYL20	0.904864		GmPP2C20	0.991918		GmSnRK2.21	0.000743638
GmPYL21	0.979491		GmPP2C21	2.13022e-05		GmSnRK2.22	0.00144176
			GmPP2C22	0.000839147
			GmPP2C23	0.000397915
			GmPP2C24	0.159563
			GmPP2C25	0.000228953
			GmPP2C26	0.00126216
			GmPP2C27	0.00852901
			GmPP2C28	0.0292074
			GmPP2C29	0.227202
			GmPP2C30	0.0164402
			GmPP2C31	0.0015099
			GmPP2C32	0.945162
			GmPP2C33	0.0123871
			GmPP2C34	0.000322188
			GmPP2C35	0.00152641
			GmPP2C36	0.961082

## Sheet: Uniform
The P value of red is between 0.01 and 0.05, and that of yellow is less than 0.01
Gene name	P-value		Gene name	P-value		Gene name	P-value
GmPYL1	0.448667		GmPP2C1	0.000181817		GmSnRK2.1	0.000152991
GmPYL2	0.619487		GmPP2C2	0.0165949		GmSnRK2.2	0.0135142
GmPYL3	0.261596		GmPP2C3	0.811294		GmSnRK2.3	0.263288
GmPYL4	0.00641184		GmPP2C4	0.74004		GmSnRK2.4	0.518198
GmPYL5	0.694309		GmPP2C5	0.000818783		GmSnRK2.5	0.596392
GmPYL6	0.898412		GmPP2C6	0.00020949		GmSnRK2.8	0.0163153
GmPYL7	0.83511		GmPP2C7	0.873473		GmSnRK2.9	0.0132408
GmPYL8	0.584043		GmPP2C8	0.534691		GmSnRK2.7	0.0697071
GmPYL9	3.49652e-07		GmPP2C9	0.000259999		GmSnRK2.10	0.248193
GmPYL10	5.69077e-05		GmPP2C10	0.432122		GmSnRK2.11	0.00497753
GmPYL11	0.000471845		GmPP2C11	0.349192		GmSnRK2.12	0.0436579
GmPYL12	0.825526		GmPP2C12	0.000475883		GmSnRK2.15	4.57565e-06
GmPYL13	0.660879		GmPP2C13	0.451687		GmSnRK2.13	0.999245
GmPYL14	0.0431081		GmPP2C14	0.302949		GmSnRK2.14	0.00156707
GmPYL15	0.843829		GmPP2C15	0.00407017		GmSnRK2.16	0.261797
GmPYL16	0.000107149		GmPP2C16	0.431042		GmSnRK2.17	0.00302009
GmPYL17	0.871959		GmPP2C17	0.274783		GmSnRK2.18	0.104735
GmPYL18	0.94262		GmPP2C18	0.000181006		GmSnRK2.19	0.475531
GmPYL19	4.51786e-06		GmPP2C19	0.979722		GmSnRK2.20	0.00253491
GmPYL20	0.394138		GmPP2C20	0.999664		GmSnRK2.21	0.000373569
GmPYL21	1		GmPP2C21	3.16028e-05		GmSnRK2.22	0.000196359
			GmPP2C22	0.00170277
			GmPP2C23	0.157057
			GmPP2C24	0.870748
			GmPP2C25	0.0374178
			GmPP2C26	0.0118083
			GmPP2C27	0.00177298
			GmPP2C28	9.01997e-05
			GmPP2C29	0.744331
			GmPP2C30	0.00514468
			GmPP2C31	6.48422e-05
			GmPP2C32	0.897808
			GmPP2C33	0.171769
			GmPP2C34	0.825125
			GmPP2C35	0.00137415
			GmPP2C36	0.943096

## Sheet: Roots
The P value of red is between 0.01 and 0.05, and that of yellow is less than 0.01
Gene name	P-value		Gene name	P-value		Gene name	P-value
GmPYL1	0.00164075		GmPP2C1	0.000419346		GmSnRK2.1	0.0106545
GmPYL2	0.115704		GmPP2C2	0.00138531		GmSnRK2.2	0.622548
GmPYL3	0.00233237		GmPP2C3	0.414614		GmSnRK2.3	0.933434
GmPYL4	7.69254e-05		GmPP2C4	0.826308		GmSnRK2.4	0.0129162
GmPYL5	0.964738		GmPP2C5	0.143965		GmSnRK2.5	0.000367449
GmPYL6	0.996481		GmPP2C6	0.0968931		GmSnRK2.8	0.869215
GmPYL7	0.900907		GmPP2C7	0.239276		GmSnRK2.9	0.0784273
GmPYL8	0.898612		GmPP2C8	0.0022173		GmSnRK2.7	0.612904
GmPYL9	9.37336e-06		GmPP2C9	0.469555		GmSnRK2.10	0.118145
GmPYL10	4.36413e-06		GmPP2C10	0.811849		GmSnRK2.11	1.07841e-05
GmPYL11	2.29439e-05		GmPP2C11	0.00307646		GmSnRK2.12	0.825258
GmPYL12	0.686476		GmPP2C12	0.000358131		GmSnRK2.15	0.485093
GmPYL13	0.000119121		GmPP2C13	0.808777		GmSnRK2.13	0.252511
GmPYL14	9.99185e-05		GmPP2C14	0.832526		GmSnRK2.14	0.000473468
GmPYL15	0.00178143		GmPP2C15	0.0397031		GmSnRK2.16	0.0038389
GmPYL16	0.00110244		GmPP2C16	0.200594		GmSnRK2.17	0.0602916
GmPYL17	0.933638		GmPP2C17	0.100986		GmSnRK2.18	0.977782
GmPYL18	0.316166		GmPP2C18	0.000441391		GmSnRK2.19	0.896163
GmPYL19	7.11656e-05		GmPP2C19	0.845879		GmSnRK2.20	0.00141547
GmPYL20	1		GmPP2C20	0.956049		GmSnRK2.21	0.00668346
GmPYL21	0.988747		GmPP2C21	0.444579		GmSnRK2.22	0.000437532
			GmPP2C22	0.000633117
			GmPP2C23	1.71012e-05
			GmPP2C24	0.0320362
			GmPP2C25	0.00110285
			GmPP2C26	0.00307698
			GmPP2C27	0.000117316
			GmPP2C28	8.13458e-07
			GmPP2C29	0.000794197
			GmPP2C30	0.00939493
			GmPP2C31	0.337783
			GmPP2C32	0.909633
			GmPP2C33	0.000680238
			GmPP2C34	0.0257336
			GmPP2C35	0.00377292
			GmPP2C36	0.937554
