# Supplementary material for: Identification, Evolutionary and Expression Analysis of PYL-PP2C-SnRK2s Gene Families in Soybean
Source: Plants (Basel). 2020 Oct 14;9(10):1356. doi: 10.3390/plants9101356 (PMC7602157; doi:10.3390/plants9101356)
Supplement: Supplementary file 1 [file plants-09-01356-s001.zip › Table S7.xlsx]

## Sheet: Williams82
Table S7. TPM values of GmPYL-GmPP2C-GmSnRK2 all genes in two varieties
Gene_ID	W82-M	W82-U	W82-E	W82-H	W82-R
GmPYL1	12.9794	1.8654	46.3563	38.8175	25.7363
GmPYL2	6.80785	2.86062	31.013	11.793	2.8676
GmPYL3	9.36088	3.74303	12.4441	26.1309	18.3701
GmPYL4	14.6318	7.84168	6.55082	30.6456	27.1868
GmPYL5	0.629919	1.91979	0.232699	0.254203	0.0970877
GmPYL6	1.50479	1.23221	2.56922	1.23787	1.89424
GmPYL7	0.746092	1.49314	1.14908	0.958484	0.324911
GmPYL8	0.433243	1.44747	0.273592	0.243173	0.241372
GmPYL9	28.9989	87.2141	33.5814	44.5692	16.9249
GmPYL10	25.9693	24.063	16.8306	47.7619	57.3778
GmPYL11	11.3051	14.3334	2.12634	15.8517	19.544
GmPYL12	0.975866	0.312167	1.10752	1.31432	4.98037
GmPYL13	5.39754	0.946053	3.4513	8.09308	9.30438
GmPYL14	4.21122	3.9184	0.25405	2.11024	7.44272
GmPYL15	20.8611	27.3941	15.2077	23.6928	26.0152
GmPYL16	36.4073	32.3127	26.9916	43.3675	50.4507
GmPYL17	4.68751	3.20248	3.00785	5.86835	10.4358
GmPYL18	6.321	5.09446	3.68978	7.45239	9.68428
GmPYL19	23.3808	17.4443	3.7288	12.046	6.97027
GmPYL20	0.219461	1.29346	0.036539	0	0
GmPYL21	0.00971548	0	0	0	0
GmSnRK2.1	24.1131	22.147	21.9534	42.2983	44.0871
GmSnRK2.2	12.229	8.78106	7.4967	14.0858	8.86939
GmSnRK2.3	1.3303	3.04968	0.387805	0.248476	0.173611
GmSnRK2.4	3.17674	0.760689	0.680029	7.71773	15.7834
GmSnRK2.5	12.6758	7.95631	10.809	15.4235	32.7972
GmSnRK2.8	19.9967	9.87292	13.3715	17.967	14.5014
GmSnRK2.9	15.3866	20.1088	3.45566	16.7287	19.9352
GmSnRK2.7	15.8593	15.0491	13.7276	24.1125	13.5823
GmSnRK2.10	19.3599	18.3805	17.9678	21.9807	12.2666
GmSnRK2.11	27.5557	27.2857	5.76123	46.6708	40.7635
GmSnRK2.12	1.90193	2.88276	0.121422	0.206341	0.026103
GmSnRK2.15	12.8223	34.6487	2.26345	3.37319	0.766198
GmSnRK2.13	16.5859	9.86061	5.33395	23.292	32.4439
GmSnRK2.14	44.1586	55.1214	41.3127	35.671	33.0186
GmSnRK2.16	10.1376	4.88785	2.87369	11.3352	21.0916
GmSnRK2.17	26.4251	22.7517	25.9919	48.4909	44.9002
GmSnRK2.18	11.8533	5.95732	5.61252	13.7741	11.5781
GmSnRK2.19	2.89714	1.51474	0.58595	3.45589	8.28369
GmSnRK2.20	29.5199	5.8716	12.9874	55.331	40.041
GmSnRK2.21	40.4106	44.3176	15.9169	72.9965	63.2045
GmSnRK2.22	23.2539	15.841	6.04105	34.6189	28.6003
GmPP2C1	142.123	96.3154	120.787	179.509	850.441
GmPP2C2	59.3439	69.6647	32.5651	49.1952	97.1618
GmPP2C3	3.44964	0.39764	1.49648	1.89828	2.05241
GmPP2C4	2.27769	0.390682	0.308788	0.984007	1.98927
GmPP2C5	15.8628	10.0292	4.66566	21.7576	11.1987
GmPP2C6	40.132	86.7296	12.6006	27.8998	30.6424
GmPP2C7	4.16378	3.9855	0.703329	4.47446	8.37752
GmPP2C8	8.66034	1.17998	6.19024	12.218	20.1239
GmPP2C9	12.8402	7.12883	4.64953	14.2349	6.37452
GmPP2C10	3.60203	4.29033	1.65668	2.89281	2.36282
GmPP2C11	3.75268	3.89927	0.949942	4.7048	14.7704
GmPP2C12	29.4745	4.58435	6.66097	27.1857	21.1836
GmPP2C13	1.756	1.26352	0.145646	1.28531	0.649199
GmPP2C14	5.88057	4.17652	1.55485	3.53508	6.63119
GmPP2C15	34.8517	63.6256	15.446	34.6566	17.9353
GmPP2C16	15.2998	7.0591	15.899	11.7151	10.3348
GmPP2C17	19.7072	24.3177	12.1572	14.7917	15.5659
GmPP2C18	23.5922	23.0909	14.78	48.5338	88.781
GmPP2C19	0.0464001	0.0253627	0.00424733	0.009817	0.111778
GmPP2C20	0.0412403	0.0239637	0.00402767	0.032427	0.153901
GmPP2C21	41.1457	50.3973	19.0928	26.1966	82.8317
GmPP2C22	14.375	18.6468	8.36257	25.8039	33.6709
GmPP2C23	17.83	2.64399	2.68618	15.3141	20.0113
GmPP2C24	13.2795	3.34452	1.47648	12.52	15.1518
GmPP2C25	113.303	132.519	186.576	103.285	225.681
GmPP2C26	15.1292	12.6994	8.95207	14.6294	26.2984
GmPP2C27	40.2823	13.67	25.3231	60.3006	87.5369
GmPP2C28	187.876	132.013	343.545	256.849	1079.66
GmPP2C29	25.8247	11.8511	23.9395	36.4604	56.9939
GmPP2C30	11.251	10.3137	6.09538	11.2292	23.1612
GmPP2C31	61.3607	48.9035	76.3394	73.4639	101.364
GmPP2C32	0.0737322	0.128791	0.249167	0.0860487	0.374831
GmPP2C33	28.1673	41.9688	18.0297	16.1994	28.2617
GmPP2C34	16.9781	3.96633	6.59515	7.20332	14.3015
GmPP2C35	23.6609	23.3599	16.0528	19.4593	22.4168
GmPP2C36	0.162567	0.0656297	0.253951	0.0676107	0.151842

## Sheet: Jack
Table S7. TPM values of GmPYL-GmPP2C-GmSnRK2 all genes in two varieties
Gene name	Jack-M	Jack-U	Jack-E	Jack-H	Jack-R
GmPYL1	6.0142	0.733464	13.961	15.4379	13.4382
GmPYL2	3.3325	2.10374	15.4737	9.01001	5.09011
GmPYL3	1.78168	1.97224	6.59542	4.65823	25.5334
GmPYL4	4.79652	0.894448	7.42593	9.14256	45.9499
GmPYL5	0.414424	1.32529	0.273013	0.236049	0.0288413
GmPYL6	0.230877	1.02725	3.05105	3.05812	1.71052
GmPYL7	0.157778	1.1804	0.937233	0.902814	0.122723
GmPYL8	0.0493563	0.647643	0.352091	0.237717	0.380181
GmPYL9	7.93916	1.83579	9.21296	17.7706	52.0651
GmPYL10	1.52617	0.282394	13.5731	16.5489	96.6671
GmPYL11	2.87017	0.448167	2.20721	4.29428	46.6422
GmPYL12	0.223987	0	0.197397	0.21043	5.12719
GmPYL13	0.393316	0.309606	2.16247	2.64274	27.0291
GmPYL14	0.093461	0.039295	0.06804	0.0904977	26.2383
GmPYL15	17.5123	26.9516	11.6177	15.6637	14.4232
GmPYL16	29.6426	51.3177	27.1972	37.817	35.6375
GmPYL17	2.39921	3.35211	3.55363	6.28574	9.52658
GmPYL18	5.11583	4.88289	4.63422	8.17922	10.2
GmPYL19	28.5126	60.9266	7.07483	18.1169	28.2482
GmPYL20	0.018967	0.0269933	0.163692	0.174239	0
GmPYL21	0	0	0.0202123	0.0378963	0.0171863
GmSnRK2.1	16.3587	8.43969	21.3359	23.9745	33.52
GmSnRK2.2	17.2681	3.69351	7.02868	17.3495	7.41446
GmSnRK2.3	1.72414	4.17785	0.423257	0.161478	0.071861
GmSnRK2.4	1.09382	0.087916	0.63837	4.97834	8.57023
GmSnRK2.5	12.6551	8.39293	15.357	11.3258	17.6246
GmSnRK2.8	30.814	12.2691	27.5528	23.6939	12.7169
GmSnRK2.9	14.3947	15.9384	5.56251	17.5082	18.7775
GmSnRK2.7	14.9599	9.80252	15.7967	16.6543	9.93316
GmSnRK2.10	21.518	19.2189	22.9091	19.2692	13.2778
GmSnRK2.11	35.2076	19.6979	6.10643	23.9359	11.1079
GmSnRK2.12	4.30352	5.66647	0.118483	0.279699	0.237516
GmSnRK2.15	11.3359	33.818	2.42909	2.05267	1.90586
GmSnRK2.13	15.8691	18.7966	9.68074	22.569	19.3822
GmSnRK2.14	52.4098	19.7405	66.771	43.5003	31.7279
GmSnRK2.16	21.1719	3.41614	3.24593	9.63697	9.99974
GmSnRK2.17	13.401	13.1013	22.9048	32.198	37.6323
GmSnRK2.18	16.5001	7.75342	10.3973	18.4762	10.602
GmSnRK2.19	2.23089	0.740671	1.07442	3.55098	7.85926
GmSnRK2.20	13.3198	12.1937	25.5122	55.3292	47.3893
GmSnRK2.21	24.9767	23.9335	22.91	57.6604	48.2577
GmSnRK2.22	28.039	28.1261	9.28194	26.3889	15.8235
GmPP2C1	51.999	17.4886	165.261	187.235	284.114
GmPP2C2	29.2651	58.9446	70.3134	88.4759	66.2241
GmPP2C3	8.15778	0.623597	2.90943	3.90921	2.76508
GmPP2C4	5.55552	0.706206	1.49467	4.56266	1.64786
GmPP2C5	14.7743	19.759	8.86786	19.7228	8.16697
GmPP2C6	38.4611	47.5222	30.1897	29.998	25.9145
GmPP2C7	2.82777	4.06002	1.54987	4.10658	8.83313
GmPP2C8	3.95443	0.522133	14.6185	20.8902	10.6275
GmPP2C9	12.8296	18.3052	11.2927	18.8882	6.7225
GmPP2C10	3.73252	3.232	4.679	3.94289	1.95768
GmPP2C11	3.78404	2.7128	1.05237	2.95678	7.05628
GmPP2C12	46.4595	14.6057	17.2386	43.3258	35.6175
GmPP2C13	4.93101	2.01924	0.120584	1.18748	0.88857
GmPP2C14	10.8991	5.36352	2.76241	5.66293	5.95371
GmPP2C15	30.9401	49.2529	24.7781	33.1504	12.7156
GmPP2C16	26.915	7.97827	18.8422	17.0141	11.6151
GmPP2C17	25.4622	22.0854	14.7288	18.4784	16.8588
GmPP2C18	10.8249	7.43735	11.169	24.4376	45.0941
GmPP2C19	0	0	0	0.0224593	0.301962
GmPP2C20	0	0.0235493	0	0.042067	0.197606
GmPP2C21	20.915	25.6044	33.6819	58.8348	73.1268
GmPP2C22	9.34711	7.63432	8.07702	15.9413	16.141
GmPP2C23	22.7757	4.18687	8.26398	28.6484	40.9039
GmPP2C24	34.3861	3.42722	3.664	10.589	17.2863
GmPP2C25	61.8131	102.8	118.595	142.981	121.036
GmPP2C26	16.1678	7.15268	20.0826	24.1972	12.1721
GmPP2C27	25.4006	21.2552	44.6003	69.2249	64.4859
GmPP2C28	53.3596	23.9484	297.156	241.945	299.578
GmPP2C29	21.4757	11.2056	31.1994	32.7527	41.9772
GmPP2C30	10.8216	4.15323	14.94	16.3102	12.0096
GmPP2C31	22.999	24.9187	88.6834	93.3483	82.7649
GmPP2C32	0.0605667	0	0.048119	0.013111	0.234788
GmPP2C33	36.5529	38.0399	28.06	20.4526	15.2049
GmPP2C34	38.3611	3.65945	17.7971	19.1239	16.4983
GmPP2C35	32.2794	13.3206	21.3788	30.8822	26.7479
GmPP2C36	0.388275	0.134759	0.076825	0.115102	0.209137
